# Supplementary material for: The ToxCast pipeline: updates to curve-fitting approaches and database structure
Source: Front Toxicol. 2023 Sep 21;5:1275980. doi: 10.3389/ftox.2023.1275980 (PMC10552852; doi:10.3389/ftox.2023.1275980)
Supplement: Supplementary file 1 [file Presentation1.zip]

Archive with 1 entries (1 files):
- SuppFile3_tcpl_v3+_invitrodb_v4_0_comparison_release_note.html
