# Supplementary material for: The ToxCast pipeline: updates to curve-fitting approaches and database structure
Source: Front Toxicol. 2023 Sep 21;5:1275980. doi: 10.3389/ftox.2023.1275980 (PMC10552852; doi:10.3389/ftox.2023.1275980)
Supplement: Supplementary file 3 [file DataSheet2.xlsx]

## Sheet: Supplemental_Table1
asid	aid	anm	acid	acnm	aeid	aenm_v3.5	aenm_v4.0	delete_flag
1	1	ACEA_ER	1	ACEA_ER_80hr	2	ACEA_ER_80hr	ACEA_ER_80hr
1	533	ACEA_AR_agonist	1802	ACEA_AR_agonist_AUC_viability	1850	ACEA_AR_agonist_AUC_viability	ACEA_AR_agonist_AUC_viability
1	1	ACEA_ER	1804	ACEA_ER_AUC_viability	1852	ACEA_ER_AUC_viability	ACEA_ER_AUC_viability
1	533	ACEA_AR_agonist	1829	ACEA_AR_agonist_80hr	1855	ACEA_AR_agonist_80hr	ACEA_AR_agonist_80hr
1	534	ACEA_AR_antagonist	1830	ACEA_AR_antagonist_80hr	1856	ACEA_AR_antagonist_80hr	ACEA_AR_antagonist_80hr
1	534	ACEA_AR_antagonist	1831	ACEA_AR_antagonist_AUC_viability	1857	ACEA_AR_antagonist_AUC_viability	ACEA_AR_antagonist_AUC_viability
1	545	ACEA_SERM_Agonist_ECC-1_72hr	1832	ACEA_SERM_Agonist_ECC-1_72hr	1907	ACEA_SERM_Agonist_ECC-1_72hr	ACEA_SERM_Agonist_ECC-1_72hr	deleted
1	546	ACEA_SERM_Agonist_Ishikawa_72hr	1833	ACEA_SERM_Agonist_Ishikawa_72hr	1908	ACEA_SERM_Agonist_Ishikawa_72hr	ACEA_SERM_Agonist_Ishikawa_72hr	deleted
1	547	ACEA_SERM_Agonist_LNCaP_72hr	1834	ACEA_SERM_Agonist_LNCaP_72hr	1909	ACEA_SERM_Agonist_LNCaP_72hr	ACEA_SERM_Agonist_LNCaP_72hr	deleted
1	548	ACEA_SERM_Antagonist_ECC-1_72hr	1835	ACEA_SERM_Antagonist_ECC-1_72hr	1910	ACEA_SERM_Antagonist_ECC-1_72hr	ACEA_SERM_Antagonist_ECC-1_72hr	deleted
1	549	ACEA_SERM_Antagonist_Ishikawa_72hr	1836	ACEA_SERM_Antagonist_Ishikawa_72hr	1911	ACEA_SERM_Antagonist_Ishikawa_72hr	ACEA_SERM_Antagonist_Ishikawa_72hr	deleted
1	550	ACEA_SERM_Antagonist_LNCaP_72hr	1837	ACEA_SERM_Antagonist_LNCaP_72hr	1912	ACEA_SERM_Antagonist_LNCaP_72hr	ACEA_SERM_Antagonist_LNCaP_72hr	deleted
1	551	ACEA_HuRELrat_AUC_Con_309h	1852	ACEA_HuRELrat_AUC_Con_309h	2259	ACEA_HuRELrat_AUC_Con_309h	ACEA_HuRELrat_AUC_Con_309h	deleted
1	552	ACEA_HuRELrat_AUC_ABT_309h	1850	ACEA_HuRELrat_AUC_ABT_309h	2260	ACEA_HuRELrat_AUC_ABT_309h	ACEA_HuRELrat_AUC_ABT_309h	deleted
1	553	HuRELmouseFibroblast_AUC_Con_309h	1854	HuRELmouseFibroblast_AUC_Con_309h	2261	HuRELmouseFibroblast_AUC_Con_309h	HuRELmouseFibroblast_AUC_Con_309h	deleted
1	554	ACEA_HuRELhumanA_AUC_Con_309h	1840	ACEA_HuRELhumanA_AUC_Con_309h	2262	ACEA_HuRELhumanA_AUC_Con_309h	ACEA_HuRELhumanA_AUC_Con_309h	deleted
1	555	ACEA_HuRELhumanA_AUC_ABT_309h	1838	ACEA_HuRELhumanA_AUC_ABT_309h	2263	ACEA_HuRELhumanA_AUC_ABT_309h	ACEA_HuRELhumanA_AUC_ABT_309h	deleted
1	556	ACEA_HuRELhumanB_AUC_Con_309h	1844	ACEA_HuRELhumanB_AUC_Con_309h	2264	ACEA_HuRELhumanB_AUC_Con_309h	ACEA_HuRELhumanB_AUC_Con_309h	deleted
1	557	ACEA_HuRELhumanB_AUC_ABT_309h	1842	ACEA_HuRELhumanB_AUC_ABT_309h	2265	ACEA_HuRELhumanB_AUC_ABT_309h	ACEA_HuRELhumanB_AUC_ABT_309h	deleted
1	558	ACEA_HuRELhumanC_AUC_Con_309h	1848	ACEA_HuRELhumanC_AUC_Con_309h	2266	ACEA_HuRELhumanC_AUC_Con_309h	ACEA_HuRELhumanC_AUC_Con_309h	deleted
1	559	ACEA_HuRELhumanC_AUC_ABT_309h	1846	ACEA_HuRELhumanC_AUC_ABT_309h	2267	ACEA_HuRELhumanC_AUC_ABT_309h	ACEA_HuRELhumanC_AUC_ABT_309h	deleted
1	560	ACEA_HuRELrat_AUC_Con_48h	1853	ACEA_HuRELrat_AUC_Con_48h	2268	ACEA_HuRELrat_AUC_Con_48h	ACEA_HuRELrat_AUC_Con_48h	deleted
1	561	ACEA_HuRELrat_AUC_ABT_48h	1851	ACEA_HuRELrat_AUC_ABT_48h	2269	ACEA_HuRELrat_AUC_ABT_48h	ACEA_HuRELrat_AUC_ABT_48h	deleted
1	562	HuRELmouseFibroblast_AUC_Con_48h	1855	HuRELmouseFibroblast_AUC_Con_48h	2270	HuRELmouseFibroblast_AUC_Con_48h	HuRELmouseFibroblast_AUC_Con_48h	deleted
1	563	ACEA_HuRELhumanA_AUC_Con_48h	1841	ACEA_HuRELhumanA_AUC_Con_48h	2271	ACEA_HuRELhumanA_AUC_Con_48h	ACEA_HuRELhumanA_AUC_Con_48h	deleted
1	564	ACEA_HuRELhumanA_AUC_ABT_48h	1839	ACEA_HuRELhumanA_AUC_ABT_48h	2272	ACEA_HuRELhumanA_AUC_ABT_48h	ACEA_HuRELhumanA_AUC_ABT_48h	deleted
1	565	ACEA_HuRELhumanB_AUC_Con_48h	1845	ACEA_HuRELhumanB_AUC_Con_48h	2273	ACEA_HuRELhumanB_AUC_Con_48h	ACEA_HuRELhumanB_AUC_Con_48h	deleted
1	566	ACEA_HuRELhumanB_AUC_ABT_48h	1843	ACEA_HuRELhumanB_AUC_ABT_48h	2274	ACEA_HuRELhumanB_AUC_ABT_48h	ACEA_HuRELhumanB_AUC_ABT_48h	deleted
1	567	ACEA_HuRELhumanC_AUC_Con_48h	1849	ACEA_HuRELhumanC_AUC_Con_48h	2275	ACEA_HuRELhumanC_AUC_Con_48h	ACEA_HuRELhumanC_AUC_Con_48h	deleted
1	568	ACEA_HuRELhumanC_AUC_ABT_48h	1847	ACEA_HuRELhumanC_AUC_ABT_48h	2276	ACEA_HuRELhumanC_AUC_ABT_48h	ACEA_HuRELhumanC_AUC_ABT_48h	deleted
2	2	APR_HepG2_1hr	2	APR_HepG2_CellCycleArrest_1hr	3	APR_HepG2_CellCycleArrest_1h_dn		deleted
2	2	APR_HepG2_1hr	2	APR_HepG2_CellCycleArrest_1hr	4	APR_HepG2_CellCycleArrest_1h_up	APR_HepG2_CellCycleArrest_1hr
2	2	APR_HepG2_1hr	3	APR_HepG2_CellLoss_1hr	5	APR_HepG2_CellLoss_1h_dn		deleted
2	2	APR_HepG2_1hr	3	APR_HepG2_CellLoss_1hr	6	APR_HepG2_CellLoss_1h_up	APR_HepG2_CellLoss_1hr
2	2	APR_HepG2_1hr	4	APR_HepG2_MicrotubuleCSK_1hr	7	APR_HepG2_MicrotubuleCSK_1h_dn		deleted
2	2	APR_HepG2_1hr	4	APR_HepG2_MicrotubuleCSK_1hr	8	APR_HepG2_MicrotubuleCSK_1h_up	APR_HepG2_MicrotubuleCSK_1hr
2	2	APR_HepG2_1hr	5	APR_HepG2_MitoMass_1hr	9	APR_HepG2_MitoMass_1h_dn		deleted
2	2	APR_HepG2_1hr	5	APR_HepG2_MitoMass_1hr	10	APR_HepG2_MitoMass_1h_up	APR_HepG2_MitoMass_1hr
2	2	APR_HepG2_1hr	6	APR_HepG2_MitoMembPot_1hr	11	APR_HepG2_MitoMembPot_1h_dn		deleted
2	2	APR_HepG2_1hr	6	APR_HepG2_MitoMembPot_1hr	12	APR_HepG2_MitoMembPot_1h_up	APR_HepG2_MitoMembPot_1hr
2	2	APR_HepG2_1hr	7	APR_HepG2_MitoticArrest_1hr	13	APR_HepG2_MitoticArrest_1h_dn		deleted
2	2	APR_HepG2_1hr	7	APR_HepG2_MitoticArrest_1hr	14	APR_HepG2_MitoticArrest_1h_up	APR_HepG2_MitoticArrest_1hr
2	2	APR_HepG2_1hr	8	APR_HepG2_NuclearSize_1hr	15	APR_HepG2_NuclearSize_1h_dn		deleted
2	2	APR_HepG2_1hr	8	APR_HepG2_NuclearSize_1hr	16	APR_HepG2_NuclearSize_1h_up	APR_HepG2_NuclearSize_1hr
2	2	APR_HepG2_1hr	9	APR_HepG2_P-H2AX_1hr	17	APR_HepG2_P-H2AX_1h_dn		deleted
2	2	APR_HepG2_1hr	9	APR_HepG2_P-H2AX_1hr	18	APR_HepG2_P-H2AX_1h_up	APR_HepG2_P-H2AX_1hr
2	2	APR_HepG2_1hr	10	APR_HepG2_p53Act_1hr	19	APR_HepG2_p53Act_1h_dn		deleted
2	2	APR_HepG2_1hr	10	APR_HepG2_p53Act_1hr	20	APR_HepG2_p53Act_1h_up	APR_HepG2_p53Act_1hr
2	2	APR_HepG2_1hr	11	APR_HepG2_StressKinase_1hr	21	APR_HepG2_StressKinase_1h_dn		deleted
2	2	APR_HepG2_1hr	11	APR_HepG2_StressKinase_1hr	22	APR_HepG2_StressKinase_1h_up	APR_HepG2_StressKinase_1hr
2	3	APR_HepG2_24hr	12	APR_HepG2_CellCycleArrest_24hr	23	APR_HepG2_CellCycleArrest_24h_dn		deleted
2	3	APR_HepG2_24hr	12	APR_HepG2_CellCycleArrest_24hr	24	APR_HepG2_CellCycleArrest_24h_up	APR_HepG2_CellCycleArrest_24hr
2	3	APR_HepG2_24hr	13	APR_HepG2_CellLoss_24hr	25	APR_HepG2_CellLoss_24h_dn		deleted
2	3	APR_HepG2_24hr	13	APR_HepG2_CellLoss_24hr	26	APR_HepG2_CellLoss_24h_up	APR_HepG2_CellLoss_24hr
2	3	APR_HepG2_24hr	14	APR_HepG2_MicrotubuleCSK_24hr	27	APR_HepG2_MicrotubuleCSK_24h_dn		deleted
2	3	APR_HepG2_24hr	14	APR_HepG2_MicrotubuleCSK_24hr	28	APR_HepG2_MicrotubuleCSK_24h_up	APR_HepG2_MicrotubuleCSK_24hr
2	3	APR_HepG2_24hr	15	APR_HepG2_MitoMass_24hr	29	APR_HepG2_MitoMass_24h_dn		deleted
2	3	APR_HepG2_24hr	15	APR_HepG2_MitoMass_24hr	30	APR_HepG2_MitoMass_24h_up	APR_HepG2_MitoMass_24hr
2	3	APR_HepG2_24hr	16	APR_HepG2_MitoMembPot_24hr	31	APR_HepG2_MitoMembPot_24h_dn		deleted
2	3	APR_HepG2_24hr	16	APR_HepG2_MitoMembPot_24hr	32	APR_HepG2_MitoMembPot_24h_up	APR_HepG2_MitoMembPot_24hr
2	3	APR_HepG2_24hr	17	APR_HepG2_MitoticArrest_24hr	33	APR_HepG2_MitoticArrest_24h_dn		deleted
2	3	APR_HepG2_24hr	17	APR_HepG2_MitoticArrest_24hr	34	APR_HepG2_MitoticArrest_24h_up	APR_HepG2_MitoticArrest_24hr
2	3	APR_HepG2_24hr	18	APR_HepG2_NuclearSize_24hr	35	APR_HepG2_NuclearSize_24h_dn		deleted
2	3	APR_HepG2_24hr	18	APR_HepG2_NuclearSize_24hr	36	APR_HepG2_NuclearSize_24h_up	APR_HepG2_NuclearSize_24hr
2	3	APR_HepG2_24hr	19	APR_HepG2_P-H2AX_24hr	37	APR_HepG2_P-H2AX_24h_dn		deleted
2	3	APR_HepG2_24hr	19	APR_HepG2_P-H2AX_24hr	38	APR_HepG2_P-H2AX_24h_up	APR_HepG2_P-H2AX_24hr
2	3	APR_HepG2_24hr	20	APR_HepG2_p53Act_24hr	39	APR_HepG2_p53Act_24h_dn		deleted
2	3	APR_HepG2_24hr	20	APR_HepG2_p53Act_24hr	40	APR_HepG2_p53Act_24h_up	APR_HepG2_p53Act_24hr
2	3	APR_HepG2_24hr	21	APR_HepG2_StressKinase_24hr	41	APR_HepG2_StressKinase_24h_dn		deleted
2	3	APR_HepG2_24hr	21	APR_HepG2_StressKinase_24hr	42	APR_HepG2_StressKinase_24h_up	APR_HepG2_StressKinase_24hr
2	4	APR_HepG2_72hr	22	APR_HepG2_CellCycleArrest_72hr	43	APR_HepG2_CellCycleArrest_72h_dn		deleted
2	4	APR_HepG2_72hr	22	APR_HepG2_CellCycleArrest_72hr	44	APR_HepG2_CellCycleArrest_72h_up	APR_HepG2_CellCycleArrest_72hr
2	4	APR_HepG2_72hr	23	APR_HepG2_CellLoss_72hr	45	APR_HepG2_CellLoss_72h_dn		deleted
2	4	APR_HepG2_72hr	23	APR_HepG2_CellLoss_72hr	46	APR_HepG2_CellLoss_72h_up	APR_HepG2_CellLoss_72hr
2	4	APR_HepG2_72hr	24	APR_HepG2_MicrotubuleCSK_72hr	47	APR_HepG2_MicrotubuleCSK_72h_dn		deleted
2	4	APR_HepG2_72hr	24	APR_HepG2_MicrotubuleCSK_72hr	48	APR_HepG2_MicrotubuleCSK_72h_up	APR_HepG2_MicrotubuleCSK_72hr
2	4	APR_HepG2_72hr	25	APR_HepG2_MitoMass_72hr	49	APR_HepG2_MitoMass_72h_dn		deleted
2	4	APR_HepG2_72hr	25	APR_HepG2_MitoMass_72hr	50	APR_HepG2_MitoMass_72h_up	APR_HepG2_MitoMass_72hr
2	4	APR_HepG2_72hr	26	APR_HepG2_MitoMembPot_72hr	51	APR_HepG2_MitoMembPot_72h_dn		deleted
2	4	APR_HepG2_72hr	26	APR_HepG2_MitoMembPot_72hr	52	APR_HepG2_MitoMembPot_72h_up	APR_HepG2_MitoMembPot_72hr
2	4	APR_HepG2_72hr	27	APR_HepG2_MitoticArrest_72hr	53	APR_HepG2_MitoticArrest_72h_dn		deleted
2	4	APR_HepG2_72hr	27	APR_HepG2_MitoticArrest_72hr	54	APR_HepG2_MitoticArrest_72h_up	APR_HepG2_MitoticArrest_72hr
2	4	APR_HepG2_72hr	28	APR_HepG2_NuclearSize_72hr	55	APR_HepG2_NuclearSize_72h_dn		deleted
2	4	APR_HepG2_72hr	28	APR_HepG2_NuclearSize_72hr	56	APR_HepG2_NuclearSize_72h_up	APR_HepG2_NuclearSize_72hr
2	4	APR_HepG2_72hr	29	APR_HepG2_P-H2AX_72hr	57	APR_HepG2_P-H2AX_72h_dn		deleted
2	4	APR_HepG2_72hr	29	APR_HepG2_P-H2AX_72hr	58	APR_HepG2_P-H2AX_72h_up	APR_HepG2_P-H2AX_72hr
2	4	APR_HepG2_72hr	30	APR_HepG2_p53Act_72hr	59	APR_HepG2_p53Act_72h_dn		deleted
2	4	APR_HepG2_72hr	30	APR_HepG2_p53Act_72hr	60	APR_HepG2_p53Act_72h_up	APR_HepG2_p53Act_72hr
2	4	APR_HepG2_72hr	31	APR_HepG2_StressKinase_72hr	61	APR_HepG2_StressKinase_72h_dn		deleted
2	4	APR_HepG2_72hr	31	APR_HepG2_StressKinase_72hr	62	APR_HepG2_StressKinase_72h_up	APR_HepG2_StressKinase_72hr
2	383	APR_Hepat_1hr	723	APR_Hepat_Apoptosis_1hr	1137	APR_Hepat_Apoptosis_1hr_dn		deleted
2	383	APR_Hepat_1hr	723	APR_Hepat_Apoptosis_1hr	1138	APR_Hepat_Apoptosis_1hr_up	APR_Hepat_Apoptosis_1hr	deleted
2	383	APR_Hepat_1hr	724	APR_Hepat_CellLoss_1hr	1139	APR_Hepat_CellLoss_1hr_dn		deleted
2	383	APR_Hepat_1hr	724	APR_Hepat_CellLoss_1hr	1140	APR_Hepat_CellLoss_1hr_up	APR_Hepat_CellLoss_1hr	deleted
2	383	APR_Hepat_1hr	725	APR_Hepat_DNADamage_1hr	1141	APR_Hepat_DNADamage_1hr_dn		deleted
2	383	APR_Hepat_1hr	725	APR_Hepat_DNADamage_1hr	1142	APR_Hepat_DNADamage_1hr_up	APR_Hepat_DNADamage_1hr	deleted
2	383	APR_Hepat_1hr	726	APR_Hepat_DNATexture_1hr	1143	APR_Hepat_DNATexture_1hr_dn		deleted
2	383	APR_Hepat_1hr	726	APR_Hepat_DNATexture_1hr	1144	APR_Hepat_DNATexture_1hr_up	APR_Hepat_DNATexture_1hr	deleted
2	383	APR_Hepat_1hr	727	APR_Hepat_LysosomalMass_1hr	1145	APR_Hepat_LysosomalMass_1hr_dn		deleted
2	383	APR_Hepat_1hr	727	APR_Hepat_LysosomalMass_1hr	1146	APR_Hepat_LysosomalMass_1hr_up	APR_Hepat_LysosomalMass_1hr	deleted
2	383	APR_Hepat_1hr	728	APR_Hepat_MitoFxnI_1hr_percHIGH	1147	APR_Hepat_MitoFxnI_1hr_dn		deleted
2	383	APR_Hepat_1hr	728	APR_Hepat_MitoFxnI_1hr_percHIGH	1148	APR_Hepat_MitoFxnI_1hr_up	APR_Hepat_MitoFxnI_1hr_percHIGH	deleted
2	383	APR_Hepat_1hr	729	APR_Hepat_NuclearSize_1hr	1149	APR_Hepat_NuclearSize_1hr_dn		deleted
2	383	APR_Hepat_1hr	729	APR_Hepat_NuclearSize_1hr	1150	APR_Hepat_NuclearSize_1hr_up	APR_Hepat_NuclearSize_1hr	deleted
2	383	APR_Hepat_1hr	730	APR_Hepat_Steatosis_1hr	1151	APR_Hepat_Steatosis_1hr_dn		deleted
2	383	APR_Hepat_1hr	730	APR_Hepat_Steatosis_1hr	1152	APR_Hepat_Steatosis_1hr_up	APR_Hepat_Steatosis_1hr	deleted
2	384	APR_Hepat_24hr	731	APR_Hepat_Apoptosis_24hr	1153	APR_Hepat_Apoptosis_24hr_dn		deleted
2	384	APR_Hepat_24hr	731	APR_Hepat_Apoptosis_24hr	1154	APR_Hepat_Apoptosis_24hr_up	APR_Hepat_Apoptosis_24hr	deleted
2	384	APR_Hepat_24hr	732	APR_Hepat_CellLoss_24hr	1155	APR_Hepat_CellLoss_24hr_dn		deleted
2	384	APR_Hepat_24hr	732	APR_Hepat_CellLoss_24hr	1156	APR_Hepat_CellLoss_24hr_up	APR_Hepat_CellLoss_24hr	deleted
2	384	APR_Hepat_24hr	733	APR_Hepat_DNADamage_24hr	1157	APR_Hepat_DNADamage_24hr_dn		deleted
2	384	APR_Hepat_24hr	733	APR_Hepat_DNADamage_24hr	1158	APR_Hepat_DNADamage_24hr_up	APR_Hepat_DNADamage_24hr	deleted
2	384	APR_Hepat_24hr	734	APR_Hepat_DNATexture_24hr	1159	APR_Hepat_DNATexture_24hr_dn		deleted
2	384	APR_Hepat_24hr	734	APR_Hepat_DNATexture_24hr	1160	APR_Hepat_DNATexture_24hr_up	APR_Hepat_DNATexture_24hr	deleted
2	384	APR_Hepat_24hr	735	APR_Hepat_LysosomalMass_24hr	1161	APR_Hepat_LysosomalMass_24hr_dn		deleted
2	384	APR_Hepat_24hr	735	APR_Hepat_LysosomalMass_24hr	1162	APR_Hepat_LysosomalMass_24hr_up	APR_Hepat_LysosomalMass_24hr	deleted
2	384	APR_Hepat_24hr	736	APR_Hepat_MitoFxnI_24hr_percHIGH	1163	APR_Hepat_MitoFxnI_24hr_dn		deleted
2	384	APR_Hepat_24hr	736	APR_Hepat_MitoFxnI_24hr_percHIGH	1164	APR_Hepat_MitoFxnI_24hr_up	APR_Hepat_MitoFxnI_24hr_percHIGH	deleted
2	384	APR_Hepat_24hr	737	APR_Hepat_NuclearSize_24hr	1165	APR_Hepat_NuclearSize_24hr_dn		deleted
2	384	APR_Hepat_24hr	737	APR_Hepat_NuclearSize_24hr	1166	APR_Hepat_NuclearSize_24hr_up	APR_Hepat_NuclearSize_24hr	deleted
2	384	APR_Hepat_24hr	738	APR_Hepat_Steatosis_24hr	1167	APR_Hepat_Steatosis_24hr_dn		deleted
2	384	APR_Hepat_24hr	738	APR_Hepat_Steatosis_24hr	1168	APR_Hepat_Steatosis_24hr_up	APR_Hepat_Steatosis_24hr	deleted
2	385	APR_Hepat_48hr	739	APR_Hepat_Apoptosis_48hr	1169	APR_Hepat_Apoptosis_48hr_dn		deleted
2	385	APR_Hepat_48hr	739	APR_Hepat_Apoptosis_48hr	1170	APR_Hepat_Apoptosis_48hr_up	APR_Hepat_Apoptosis_48hr	deleted
2	385	APR_Hepat_48hr	740	APR_Hepat_CellLoss_48hr	1171	APR_Hepat_CellLoss_48hr_dn		deleted
2	385	APR_Hepat_48hr	740	APR_Hepat_CellLoss_48hr	1172	APR_Hepat_CellLoss_48hr_up	APR_Hepat_CellLoss_48hr	deleted
2	385	APR_Hepat_48hr	741	APR_Hepat_DNADamage_48hr	1173	APR_Hepat_DNADamage_48hr_dn		deleted
2	385	APR_Hepat_48hr	741	APR_Hepat_DNADamage_48hr	1174	APR_Hepat_DNADamage_48hr_up	APR_Hepat_DNADamage_48hr	deleted
2	385	APR_Hepat_48hr	742	APR_Hepat_DNATexture_48hr	1175	APR_Hepat_DNATexture_48hr_dn		deleted
2	385	APR_Hepat_48hr	742	APR_Hepat_DNATexture_48hr	1176	APR_Hepat_DNATexture_48hr_up	APR_Hepat_DNATexture_48hr	deleted
2	385	APR_Hepat_48hr	743	APR_Hepat_LysosomalMass_48hr	1177	APR_Hepat_LysosomalMass_48hr_dn		deleted
2	385	APR_Hepat_48hr	743	APR_Hepat_LysosomalMass_48hr	1178	APR_Hepat_LysosomalMass_48hr_up	APR_Hepat_LysosomalMass_48hr	deleted
2	385	APR_Hepat_48hr	744	APR_Hepat_MitoFxnI_48hr_percHIGH	1179	APR_Hepat_MitoFxnI_48hr_dn		deleted
2	385	APR_Hepat_48hr	744	APR_Hepat_MitoFxnI_48hr_percHIGH	1180	APR_Hepat_MitoFxnI_48hr_up	APR_Hepat_MitoFxnI_48hr_percHIGH	deleted
2	385	APR_Hepat_48hr	745	APR_Hepat_NuclearSize_48hr	1181	APR_Hepat_NuclearSize_48hr_dn		deleted
2	385	APR_Hepat_48hr	745	APR_Hepat_NuclearSize_48hr	1182	APR_Hepat_NuclearSize_48hr_up	APR_Hepat_NuclearSize_48hr	deleted
2	385	APR_Hepat_48hr	746	APR_Hepat_Steatosis_48hr	1183	APR_Hepat_Steatosis_48hr_dn		deleted
2	385	APR_Hepat_48hr	746	APR_Hepat_Steatosis_48hr	1184	APR_Hepat_Steatosis_48hr_up	APR_Hepat_Steatosis_48hr	deleted
2	383	APR_Hepat_1hr	886	APR_Hepat_MitoFxnI_1hr_MEAN	1332	APR_Hepat_MitoFxnI_1hr_MEAN_up	APR_Hepat_MitoFxnI_1hr_MEAN	deleted
2	384	APR_Hepat_24hr	887	APR_Hepat_MitoFxnI_24hr_MEAN	1333	APR_Hepat_MitoFxnI_24hr_MEAN_up	APR_Hepat_MitoFxnI_24hr_MEAN	deleted
2	385	APR_Hepat_48hr	888	APR_Hepat_MitoFxnI_48hr_MEAN	1334	APR_Hepat_MitoFxnI_48hr_MEAN_up	APR_Hepat_MitoFxnI_48hr_MEAN	deleted
2	385	APR_Hepat_48hr	889	APR_Hepat_Steatosis_48hr_TotalArea	1335	APR_Hepat_Steatosis_48hr_TotalArea_up	APR_Hepat_Steatosis_48hr_TotalArea	deleted
2	383	APR_Hepat_1hr	886	APR_Hepat_MitoFxnI_1hr_MEAN	1336	APR_Hepat_MitoFxnI_1hr_MEAN_dn		deleted
2	384	APR_Hepat_24hr	887	APR_Hepat_MitoFxnI_24hr_MEAN	1337	APR_Hepat_MitoFxnI_24hr_MEAN_dn		deleted
2	385	APR_Hepat_48hr	888	APR_Hepat_MitoFxnI_48hr_MEAN	1338	APR_Hepat_MitoFxnI_48hr_MEAN_dn		deleted
2	385	APR_Hepat_48hr	889	APR_Hepat_Steatosis_48hr_TotalArea	1339	APR_Hepat_Steatosis_48hr_TotalArea_dn		deleted
3	5	ATG_CIS	32	ATG_Ahr_CIS	63	ATG_Ahr_CIS_up	ATG_Ahr_CIS
3	5	ATG_CIS	33	ATG_AP_1_CIS	64	ATG_AP_1_CIS_up	ATG_AP_1_CIS
3	5	ATG_CIS	34	ATG_AP_2_CIS	65	ATG_AP_2_CIS_up	ATG_AP_2_CIS
3	5	ATG_CIS	35	ATG_BRE_CIS	66	ATG_BRE_CIS_up	ATG_BRE_CIS
3	5	ATG_CIS	36	ATG_C_EBP_CIS	67	ATG_C_EBP_CIS_up	ATG_C_EBP_CIS
3	5	ATG_CIS	37	ATG_CMV_CIS	68	ATG_CMV_CIS_up	ATG_CMV_CIS
3	5	ATG_CIS	38	ATG_CRE_CIS	69	ATG_CRE_CIS_up	ATG_CRE_CIS
3	5	ATG_CIS	39	ATG_DR4_LXR_CIS	70	ATG_DR4_LXR_CIS_up	ATG_DR4_LXR_CIS
3	5	ATG_CIS	40	ATG_DR5_RAR_CIS	71	ATG_DR5_CIS_up	ATG_DR5_RAR_CIS
3	5	ATG_CIS	41	ATG_E_Box_CIS	72	ATG_E_Box_CIS_up	ATG_E_Box_CIS
3	5	ATG_CIS	42	ATG_E2F_CIS	73	ATG_E2F_CIS_up	ATG_E2F_CIS
3	5	ATG_CIS	43	ATG_EGR_CIS	74	ATG_EGR_CIS_up	ATG_EGR_CIS
3	5	ATG_CIS	44	ATG_ERE_CIS	75	ATG_ERE_CIS_up	ATG_ERE_CIS
3	5	ATG_CIS	45	ATG_Ets_CIS	76	ATG_Ets_CIS_up	ATG_Ets_CIS
3	5	ATG_CIS	46	ATG_FoxA2_CIS	77	ATG_FoxA2_CIS_up	ATG_FoxA2_CIS
3	5	ATG_CIS	47	ATG_FoxO_CIS	78	ATG_FoxO_CIS_up	ATG_FoxO_CIS
3	5	ATG_CIS	48	ATG_GATA_CIS	79	ATG_GATA_CIS_up	ATG_GATA_CIS
3	5	ATG_CIS	49	ATG_GLI_CIS	80	ATG_GLI_CIS_up	ATG_GLI_CIS
3	5	ATG_CIS	50	ATG_GRE_CIS	81	ATG_GRE_CIS_up	ATG_GRE_CIS
3	5	ATG_CIS	51	ATG_HIF1a_CIS	82	ATG_HIF1a_CIS_up	ATG_HIF1a_CIS
3	5	ATG_CIS	52	ATG_HNF6_CIS	83	ATG_HNF6_CIS_up	ATG_HNF6_CIS
3	5	ATG_CIS	53	ATG_HSE_CIS	84	ATG_HSE_CIS_up	ATG_HSE_CIS
3	5	ATG_CIS	54	ATG_IR1_CIS	85	ATG_IR1_CIS_up	ATG_IR1_CIS
3	5	ATG_CIS	55	ATG_ISRE_CIS	86	ATG_ISRE_CIS_up	ATG_ISRE_CIS
3	5	ATG_CIS	56	ATG_M_06_CIS	87	ATG_M_06_CIS_up	ATG_M_06_CIS
3	5	ATG_CIS	57	ATG_M_19_CIS	88	ATG_M_19_CIS_up	ATG_M_19_CIS
3	5	ATG_CIS	58	ATG_M_32_CIS	89	ATG_M_32_CIS_up	ATG_M_32_CIS
3	5	ATG_CIS	59	ATG_M_61_CIS	90	ATG_M_61_CIS_up	ATG_M_61_CIS
3	5	ATG_CIS	60	ATG_MRE_CIS	91	ATG_MRE_CIS_up	ATG_MRE_CIS
3	5	ATG_CIS	61	ATG_Myb_CIS	92	ATG_Myb_CIS_up	ATG_Myb_CIS
3	5	ATG_CIS	62	ATG_Myc_CIS	93	ATG_Myc_CIS_up	ATG_Myc_CIS
3	5	ATG_CIS	63	ATG_NF_kB_CIS	94	ATG_NF_kB_CIS_up	ATG_NF_kB_CIS
3	5	ATG_CIS	64	ATG_NFI_CIS	95	ATG_NFI_CIS_up	ATG_NFI_CIS
3	5	ATG_CIS	65	ATG_NRF1_CIS	96	ATG_NRF1_CIS_up	ATG_NRF1_CIS
3	5	ATG_CIS	66	ATG_NRF2_ARE_CIS	97	ATG_NRF2_ARE_CIS_up	ATG_NRF2_ARE_CIS
3	5	ATG_CIS	67	ATG_Oct_MLP_CIS	98	ATG_Oct_MLP_CIS_up	ATG_Oct_MLP_CIS
3	5	ATG_CIS	68	ATG_p53_CIS	99	ATG_p53_CIS_up	ATG_p53_CIS
3	5	ATG_CIS	69	ATG_Pax6_CIS	100	ATG_Pax6_CIS_up	ATG_Pax6_CIS
3	5	ATG_CIS	70	ATG_PBREM_CIS	101	ATG_PBREM_CIS_up	ATG_PBREM_CIS
3	5	ATG_CIS	71	ATG_PPRE_CIS	102	ATG_PPRE_CIS_up	ATG_PPRE_CIS
3	5	ATG_CIS	72	ATG_PXRE_CIS	103	ATG_PXRE_CIS_up	ATG_PXRE_CIS
3	5	ATG_CIS	73	ATG_RORE_CIS	104	ATG_RORE_CIS_up	ATG_RORE_CIS
3	5	ATG_CIS	74	ATG_Sox_CIS	105	ATG_Sox_CIS_up	ATG_Sox_CIS
3	5	ATG_CIS	75	ATG_Sp1_CIS	106	ATG_Sp1_CIS_up	ATG_Sp1_CIS
3	5	ATG_CIS	76	ATG_SREBP_CIS	107	ATG_SREBP_CIS_up	ATG_SREBP_CIS
3	5	ATG_CIS	77	ATG_STAT3_CIS	108	ATG_STAT3_CIS_up	ATG_STAT3_CIS
3	5	ATG_CIS	78	ATG_TA_CIS	109	ATG_TA_CIS_up	ATG_TA_CIS
3	5	ATG_CIS	79	ATG_TAL_CIS	110	ATG_TAL_CIS_up	ATG_TAL_CIS
3	5	ATG_CIS	80	ATG_TCF_b_cat_CIS	111	ATG_TCF_b_cat_CIS_up	ATG_TCF_b_cat_CIS
3	5	ATG_CIS	81	ATG_TGFb_CIS	112	ATG_TGFb_CIS_up	ATG_TGFb_CIS
3	5	ATG_CIS	82	ATG_VDRE_CIS	113	ATG_VDRE_CIS_up	ATG_VDRE_CIS
3	5	ATG_CIS	83	ATG_Xbp1_CIS	114	ATG_Xbp1_CIS_up	ATG_Xbp1_CIS
3	6	ATG_TRANS	84	ATG_AR_TRANS	115	ATG_AR_TRANS_up	ATG_AR_TRANS
3	6	ATG_TRANS	85	ATG_CAR_TRANS	116	ATG_CAR_TRANS_up	ATG_CAR_TRANS
3	6	ATG_TRANS	86	ATG_ERa_TRANS	117	ATG_ERa_TRANS_up	ATG_ERa_TRANS
3	6	ATG_TRANS	87	ATG_ERRa_TRANS	118	ATG_ERRa_TRANS_up	ATG_ERRa_TRANS
3	6	ATG_TRANS	88	ATG_ERRg_TRANS	119	ATG_ERRg_TRANS_up	ATG_ERRg_TRANS
3	6	ATG_TRANS	89	ATG_FXR_TRANS	120	ATG_FXR_TRANS_up	ATG_FXR_TRANS
3	6	ATG_TRANS	90	ATG_GAL4_TRANS	121	ATG_GAL4_TRANS_up	ATG_GAL4_TRANS
3	6	ATG_TRANS	91	ATG_GR_TRANS	122	ATG_GR_TRANS_up	ATG_GR_TRANS
3	6	ATG_TRANS	92	ATG_HNF4a_TRANS	123	ATG_HNF4a_TRANS_up	ATG_HNF4a_TRANS
3	6	ATG_TRANS	93	ATG_Hpa5_TRANS	124	ATG_Hpa5_TRANS_up	ATG_Hpa5_TRANS
3	6	ATG_TRANS	94	ATG_LXRa_TRANS	125	ATG_LXRa_TRANS_up	ATG_LXRa_TRANS
3	6	ATG_TRANS	95	ATG_LXRb_TRANS	126	ATG_LXRb_TRANS_up	ATG_LXRb_TRANS
3	6	ATG_TRANS	96	ATG_M_06_TRANS	127	ATG_M_06_TRANS_up	ATG_M_06_TRANS
3	6	ATG_TRANS	97	ATG_M_19_TRANS	128	ATG_M_19_TRANS_up	ATG_M_19_TRANS
3	6	ATG_TRANS	98	ATG_M_32_TRANS	129	ATG_M_32_TRANS_up	ATG_M_32_TRANS
3	6	ATG_TRANS	99	ATG_M_61_TRANS	130	ATG_M_61_TRANS_up	ATG_M_61_TRANS
3	6	ATG_TRANS	100	ATG_NURR1_TRANS	131	ATG_NURR1_TRANS_up	ATG_NURR1_TRANS
3	6	ATG_TRANS	101	ATG_PPARa_TRANS	132	ATG_PPARa_TRANS_up	ATG_PPARa_TRANS
3	6	ATG_TRANS	102	ATG_PPARd_TRANS	133	ATG_PPARd_TRANS_up	ATG_PPARd_TRANS
3	6	ATG_TRANS	103	ATG_PPARg_TRANS	134	ATG_PPARg_TRANS_up	ATG_PPARg_TRANS
3	6	ATG_TRANS	104	ATG_PXR_TRANS	135	ATG_PXR_TRANS_up	ATG_PXR_TRANS
3	6	ATG_TRANS	105	ATG_RARa_TRANS	136	ATG_RARa_TRANS_up	ATG_RARa_TRANS
3	6	ATG_TRANS	106	ATG_RARb_TRANS	137	ATG_RARb_TRANS_up	ATG_RARb_TRANS
3	6	ATG_TRANS	107	ATG_RARg_TRANS	138	ATG_RARg_TRANS_up	ATG_RARg_TRANS
3	6	ATG_TRANS	108	ATG_RORb_TRANS	139	ATG_RORb_TRANS_up	ATG_RORb_TRANS
3	6	ATG_TRANS	109	ATG_RORg_TRANS	140	ATG_RORg_TRANS_up	ATG_RORg_TRANS
3	6	ATG_TRANS	110	ATG_RXRa_TRANS	141	ATG_RXRa_TRANS_up	ATG_RXRa_TRANS
3	6	ATG_TRANS	111	ATG_RXRb_TRANS	142	ATG_RXRb_TRANS_up	ATG_RXRb_TRANS
3	6	ATG_TRANS	112	ATG_THRa1_TRANS	143	ATG_THRa1_TRANS_up	ATG_THRa1_TRANS
3	6	ATG_TRANS	113	ATG_VDR_TRANS	144	ATG_VDR_TRANS_up	ATG_VDR_TRANS
3	386	ATG_XTT_Cytotoxicity	766	ATG_XTT_Cytotoxicity	1204	ATG_XTT_Cytotoxicity_up	ATG_XTT_Cytotoxicity
3	408	ATG_TRANS2	915	ATG_NUR77_TRANS2	1348	ATG_NUR77_TRANS2_up	ATG_NUR77_TRANS2
3	408	ATG_TRANS2	916	ATG_GCNF_TRANS2	1349	ATG_GCNF_TRANS2_up	ATG_GCNF_TRANS2
3	408	ATG_TRANS2	917	ATG_COUP_TF2_TRANS2	1350	ATG_COUP_TF2_TRANS2_up	ATG_COUP_TF2_TRANS2
3	408	ATG_TRANS2	918	ATG_PNR_TRANS2	1351	ATG_PNR_TRANS2_up	ATG_PNR_TRANS2
3	408	ATG_TRANS2	919	ATG_LRH1_TRANS2	1352	ATG_LRH1_TRANS2_up	ATG_LRH1_TRANS2
3	408	ATG_TRANS2	920	ATG_Rev_ERB_A_TRANS2	1353	ATG_Rev_ERB_A_TRANS2_up	ATG_Rev_ERB_A_TRANS2
3	408	ATG_TRANS2	921	ATG_HNF4g_TRANS2	1354	ATG_HNF4g_TRANS2_up	ATG_HNF4g_TRANS2
3	408	ATG_TRANS2	922	ATG_ERRb_TRANS2	1355	ATG_ERRb_TRANS2_up	ATG_ERRb_TRANS2
3	408	ATG_TRANS2	923	ATG_MR_TRANS2	1356	ATG_MR_TRANS2_up	ATG_MR_TRANS2
3	408	ATG_TRANS2	924	ATG_COUP_TF1_TRANS2	1357	ATG_COUP_TF1_TRANS2_up	ATG_COUP_TF1_TRANS2
3	408	ATG_TRANS2	925	ATG_NOR1_TRANS2	1358	ATG_NOR1_TRANS2_up	ATG_NOR1_TRANS2
3	408	ATG_TRANS2	926	ATG_TR4_TRANS2	1359	ATG_TR4_TRANS2_up	ATG_TR4_TRANS2
3	408	ATG_TRANS2	927	ATG_DAX1_TRANS2	1360	ATG_DAX1_TRANS2_up	ATG_DAX1_TRANS2
3	408	ATG_TRANS2	928	ATG_Rev_ERB_B_TRANS2	1361	ATG_Rev_ERB_B_TRANS2_up	ATG_Rev_ERB_B_TRANS2
3	408	ATG_TRANS2	929	ATG_RORa_TRANS2	1362	ATG_RORa_TRANS2_up	ATG_RORa_TRANS2
3	408	ATG_TRANS2	930	ATG_PR_TRANS2	1363	ATG_PR_TRANS2_up	ATG_PR_TRANS2
3	408	ATG_TRANS2	931	ATG_RXRg_TRANS2	1364	ATG_RXRg_TRANS2_up	ATG_RXRg_TRANS2
3	408	ATG_TRANS2	932	ATG_SF_1_TRANS2	1365	ATG_SF_1_TRANS2_up	ATG_SF_1_TRANS2
3	408	ATG_TRANS2	933	ATG_SHP_TRANS2	1366	ATG_SHP_TRANS2_up	ATG_SHP_TRANS2
3	408	ATG_TRANS2	934	ATG_ERb_TRANS2	1367	ATG_ERb_TRANS2_up	ATG_ERb_TRANS2
3	408	ATG_TRANS2	935	ATG_TLX_TRANS2	1368	ATG_TLX_TRANS2_up	ATG_TLX_TRANS2
3	408	ATG_TRANS2	936	ATG_THRb_TRANS2	1369	ATG_THRb_TRANS2_up	ATG_THRb_TRANS2
3	408	ATG_TRANS2	937	ATG_EAR2_TRANS2	1370	ATG_EAR2_TRANS2_up	ATG_EAR2_TRANS2
3	408	ATG_TRANS2	938	ATG_TR2_TRANS2	1371	ATG_TR2_TRANS2_up	ATG_TR2_TRANS2
3	5	ATG_CIS	32	ATG_Ahr_CIS	1400	ATG_Ahr_CIS_dn		deleted
3	5	ATG_CIS	33	ATG_AP_1_CIS	1401	ATG_AP_1_CIS_dn		deleted
3	5	ATG_CIS	34	ATG_AP_2_CIS	1402	ATG_AP_2_CIS_dn		deleted
3	6	ATG_TRANS	84	ATG_AR_TRANS	1403	ATG_AR_TRANS_dn		deleted
3	5	ATG_CIS	35	ATG_BRE_CIS	1404	ATG_BRE_CIS_dn		deleted
3	6	ATG_TRANS	85	ATG_CAR_TRANS	1405	ATG_CAR_TRANS_dn		deleted
3	5	ATG_CIS	37	ATG_CMV_CIS	1406	ATG_CMV_CIS_dn		deleted
3	408	ATG_TRANS2	924	ATG_COUP_TF1_TRANS2	1407	ATG_COUP_TF1_TRANS2_dn		deleted
3	408	ATG_TRANS2	917	ATG_COUP_TF2_TRANS2	1408	ATG_COUP_TF2_TRANS2_dn		deleted
3	5	ATG_CIS	38	ATG_CRE_CIS	1409	ATG_CRE_CIS_dn		deleted
3	5	ATG_CIS	36	ATG_C_EBP_CIS	1410	ATG_C_EBP_CIS_dn		deleted
3	408	ATG_TRANS2	927	ATG_DAX1_TRANS2	1411	ATG_DAX1_TRANS2_dn		deleted
3	5	ATG_CIS	39	ATG_DR4_LXR_CIS	1412	ATG_DR4_LXR_CIS_dn		deleted
3	5	ATG_CIS	40	ATG_DR5_RAR_CIS	1413	ATG_DR5_CIS_dn		deleted
3	5	ATG_CIS	42	ATG_E2F_CIS	1414	ATG_E2F_CIS_dn		deleted
3	408	ATG_TRANS2	937	ATG_EAR2_TRANS2	1415	ATG_EAR2_TRANS2_dn		deleted
3	5	ATG_CIS	43	ATG_EGR_CIS	1416	ATG_EGR_CIS_dn		deleted
3	6	ATG_TRANS	86	ATG_ERa_TRANS	1417	ATG_ERa_TRANS_dn		deleted
3	408	ATG_TRANS2	934	ATG_ERb_TRANS2	1418	ATG_ERb_TRANS2_dn		deleted
3	5	ATG_CIS	44	ATG_ERE_CIS	1419	ATG_ERE_CIS_dn		deleted
3	6	ATG_TRANS	87	ATG_ERRa_TRANS	1420	ATG_ERRa_TRANS_dn		deleted
3	408	ATG_TRANS2	922	ATG_ERRb_TRANS2	1421	ATG_ERRb_TRANS2_dn		deleted
3	6	ATG_TRANS	88	ATG_ERRg_TRANS	1422	ATG_ERRg_TRANS_dn		deleted
3	5	ATG_CIS	45	ATG_Ets_CIS	1423	ATG_Ets_CIS_dn		deleted
3	5	ATG_CIS	41	ATG_E_Box_CIS	1424	ATG_E_Box_CIS_dn		deleted
3	5	ATG_CIS	46	ATG_FoxA2_CIS	1425	ATG_FoxA2_CIS_dn		deleted
3	5	ATG_CIS	47	ATG_FoxO_CIS	1426	ATG_FoxO_CIS_dn		deleted
3	6	ATG_TRANS	89	ATG_FXR_TRANS	1427	ATG_FXR_TRANS_dn		deleted
3	6	ATG_TRANS	90	ATG_GAL4_TRANS	1428	ATG_GAL4_TRANS_dn		deleted
3	5	ATG_CIS	48	ATG_GATA_CIS	1429	ATG_GATA_CIS_dn		deleted
3	408	ATG_TRANS2	916	ATG_GCNF_TRANS2	1430	ATG_GCNF_TRANS2_dn		deleted
3	5	ATG_CIS	49	ATG_GLI_CIS	1431	ATG_GLI_CIS_dn		deleted
3	5	ATG_CIS	50	ATG_GRE_CIS	1432	ATG_GRE_CIS_dn		deleted
3	6	ATG_TRANS	91	ATG_GR_TRANS	1433	ATG_GR_TRANS_dn		deleted
3	5	ATG_CIS	51	ATG_HIF1a_CIS	1434	ATG_HIF1a_CIS_dn		deleted
3	6	ATG_TRANS	92	ATG_HNF4a_TRANS	1435	ATG_HNF4a_TRANS_dn		deleted
3	408	ATG_TRANS2	921	ATG_HNF4g_TRANS2	1436	ATG_HNF4g_TRANS2_dn		deleted
3	5	ATG_CIS	52	ATG_HNF6_CIS	1437	ATG_HNF6_CIS_dn		deleted
3	6	ATG_TRANS	93	ATG_Hpa5_TRANS	1438	ATG_Hpa5_TRANS_dn		deleted
3	5	ATG_CIS	53	ATG_HSE_CIS	1439	ATG_HSE_CIS_dn		deleted
3	5	ATG_CIS	54	ATG_IR1_CIS	1440	ATG_IR1_CIS_dn		deleted
3	5	ATG_CIS	55	ATG_ISRE_CIS	1441	ATG_ISRE_CIS_dn		deleted
3	408	ATG_TRANS2	919	ATG_LRH1_TRANS2	1442	ATG_LRH1_TRANS2_dn		deleted
3	6	ATG_TRANS	94	ATG_LXRa_TRANS	1443	ATG_LXRa_TRANS_dn		deleted
3	6	ATG_TRANS	95	ATG_LXRb_TRANS	1444	ATG_LXRb_TRANS_dn		deleted
3	5	ATG_CIS	60	ATG_MRE_CIS	1445	ATG_MRE_CIS_dn		deleted
3	408	ATG_TRANS2	923	ATG_MR_TRANS2	1446	ATG_MR_TRANS2_dn		deleted
3	5	ATG_CIS	61	ATG_Myb_CIS	1447	ATG_Myb_CIS_dn		deleted
3	5	ATG_CIS	62	ATG_Myc_CIS	1448	ATG_Myc_CIS_dn		deleted
3	5	ATG_CIS	56	ATG_M_06_CIS	1449	ATG_M_06_CIS_dn		deleted
3	6	ATG_TRANS	96	ATG_M_06_TRANS	1450	ATG_M_06_TRANS_dn		deleted
3	5	ATG_CIS	57	ATG_M_19_CIS	1451	ATG_M_19_CIS_dn		deleted
3	6	ATG_TRANS	97	ATG_M_19_TRANS	1452	ATG_M_19_TRANS_dn		deleted
3	5	ATG_CIS	58	ATG_M_32_CIS	1453	ATG_M_32_CIS_dn		deleted
3	6	ATG_TRANS	98	ATG_M_32_TRANS	1454	ATG_M_32_TRANS_dn		deleted
3	5	ATG_CIS	59	ATG_M_61_CIS	1455	ATG_M_61_CIS_dn		deleted
3	6	ATG_TRANS	99	ATG_M_61_TRANS	1456	ATG_M_61_TRANS_dn		deleted
3	5	ATG_CIS	64	ATG_NFI_CIS	1457	ATG_NFI_CIS_dn		deleted
3	5	ATG_CIS	63	ATG_NF_kB_CIS	1458	ATG_NF_kB_CIS_dn		deleted
3	408	ATG_TRANS2	925	ATG_NOR1_TRANS2	1459	ATG_NOR1_TRANS2_dn		deleted
3	5	ATG_CIS	65	ATG_NRF1_CIS	1460	ATG_NRF1_CIS_dn		deleted
3	5	ATG_CIS	66	ATG_NRF2_ARE_CIS	1461	ATG_NRF2_ARE_CIS_dn		deleted
3	408	ATG_TRANS2	915	ATG_NUR77_TRANS2	1462	ATG_NUR77_TRANS2_dn		deleted
3	6	ATG_TRANS	100	ATG_NURR1_TRANS	1463	ATG_NURR1_TRANS_dn		deleted
3	5	ATG_CIS	67	ATG_Oct_MLP_CIS	1464	ATG_Oct_MLP_CIS_dn		deleted
3	5	ATG_CIS	68	ATG_p53_CIS	1465	ATG_p53_CIS_dn		deleted
3	5	ATG_CIS	69	ATG_Pax6_CIS	1466	ATG_Pax6_CIS_dn		deleted
3	5	ATG_CIS	70	ATG_PBREM_CIS	1467	ATG_PBREM_CIS_dn		deleted
3	408	ATG_TRANS2	918	ATG_PNR_TRANS2	1468	ATG_PNR_TRANS2_dn		deleted
3	6	ATG_TRANS	101	ATG_PPARa_TRANS	1469	ATG_PPARa_TRANS_dn		deleted
3	6	ATG_TRANS	102	ATG_PPARd_TRANS	1470	ATG_PPARd_TRANS_dn		deleted
3	6	ATG_TRANS	103	ATG_PPARg_TRANS	1471	ATG_PPARg_TRANS_dn		deleted
3	5	ATG_CIS	71	ATG_PPRE_CIS	1472	ATG_PPRE_CIS_dn		deleted
3	408	ATG_TRANS2	930	ATG_PR_TRANS2	1473	ATG_PR_TRANS2_dn		deleted
3	5	ATG_CIS	72	ATG_PXRE_CIS	1474	ATG_PXRE_CIS_dn		deleted
3	6	ATG_TRANS	104	ATG_PXR_TRANS	1475	ATG_PXR_TRANS_dn		deleted
3	6	ATG_TRANS	105	ATG_RARa_TRANS	1476	ATG_RARa_TRANS_dn		deleted
3	6	ATG_TRANS	106	ATG_RARb_TRANS	1477	ATG_RARb_TRANS_dn		deleted
3	6	ATG_TRANS	107	ATG_RARg_TRANS	1478	ATG_RARg_TRANS_dn		deleted
3	408	ATG_TRANS2	920	ATG_Rev_ERB_A_TRANS2	1479	ATG_Rev_ERB_A_TRANS2_dn		deleted
3	408	ATG_TRANS2	928	ATG_Rev_ERB_B_TRANS2	1480	ATG_Rev_ERB_B_TRANS2_dn		deleted
3	408	ATG_TRANS2	929	ATG_RORa_TRANS2	1481	ATG_RORa_TRANS2_dn		deleted
3	6	ATG_TRANS	108	ATG_RORb_TRANS	1482	ATG_RORb_TRANS_dn		deleted
3	5	ATG_CIS	73	ATG_RORE_CIS	1483	ATG_RORE_CIS_dn		deleted
3	6	ATG_TRANS	109	ATG_RORg_TRANS	1484	ATG_RORg_TRANS_dn		deleted
3	6	ATG_TRANS	110	ATG_RXRa_TRANS	1485	ATG_RXRa_TRANS_dn		deleted
3	6	ATG_TRANS	111	ATG_RXRb_TRANS	1486	ATG_RXRb_TRANS_dn		deleted
3	408	ATG_TRANS2	931	ATG_RXRg_TRANS2	1487	ATG_RXRg_TRANS2_dn		deleted
3	408	ATG_TRANS2	932	ATG_SF_1_TRANS2	1488	ATG_SF_1_TRANS2_dn		deleted
3	408	ATG_TRANS2	933	ATG_SHP_TRANS2	1489	ATG_SHP_TRANS2_dn		deleted
3	5	ATG_CIS	74	ATG_Sox_CIS	1490	ATG_Sox_CIS_dn		deleted
3	5	ATG_CIS	75	ATG_Sp1_CIS	1491	ATG_Sp1_CIS_dn		deleted
3	5	ATG_CIS	76	ATG_SREBP_CIS	1492	ATG_SREBP_CIS_dn		deleted
3	5	ATG_CIS	77	ATG_STAT3_CIS	1493	ATG_STAT3_CIS_dn		deleted
3	5	ATG_CIS	79	ATG_TAL_CIS	1494	ATG_TAL_CIS_dn		deleted
3	5	ATG_CIS	78	ATG_TA_CIS	1495	ATG_TA_CIS_dn		deleted
3	5	ATG_CIS	80	ATG_TCF_b_cat_CIS	1496	ATG_TCF_b_cat_CIS_dn		deleted
3	5	ATG_CIS	81	ATG_TGFb_CIS	1497	ATG_TGFb_CIS_dn		deleted
3	6	ATG_TRANS	112	ATG_THRa1_TRANS	1498	ATG_THRa1_TRANS_dn		deleted
3	408	ATG_TRANS2	936	ATG_THRb_TRANS2	1499	ATG_THRb_TRANS2_dn		deleted
3	408	ATG_TRANS2	935	ATG_TLX_TRANS2	1500	ATG_TLX_TRANS2_dn		deleted
3	408	ATG_TRANS2	938	ATG_TR2_TRANS2	1501	ATG_TR2_TRANS2_dn		deleted
3	408	ATG_TRANS2	926	ATG_TR4_TRANS2	1502	ATG_TR4_TRANS2_dn		deleted
3	5	ATG_CIS	82	ATG_VDRE_CIS	1503	ATG_VDRE_CIS_dn		deleted
3	6	ATG_TRANS	113	ATG_VDR_TRANS	1504	ATG_VDR_TRANS_dn		deleted
3	5	ATG_CIS	83	ATG_Xbp1_CIS	1505	ATG_Xbp1_CIS_dn		deleted
3	386	ATG_XTT_Cytotoxicity	766	ATG_XTT_Cytotoxicity	1506	ATG_XTT_Cytotoxicity_dn		deleted
3	430	ATG_GPCR_TRANS	1035	ATG_GPCR_ADORA2A_TRANS	1745	ATG_GPCR_ADORA2A_TRANS_dn		deleted
3	430	ATG_GPCR_TRANS	1035	ATG_GPCR_ADORA2A_TRANS	1746	ATG_GPCR_ADORA2A_TRANS_up	ATG_GPCR_ADORA2A_TRANS
3	430	ATG_GPCR_TRANS	1036	ATG_GPCR_ADORA2B_TRANS	1747	ATG_GPCR_ADORA2B_TRANS_dn		deleted
3	430	ATG_GPCR_TRANS	1036	ATG_GPCR_ADORA2B_TRANS	1748	ATG_GPCR_ADORA2B_TRANS_up	ATG_GPCR_ADORA2B_TRANS
3	430	ATG_GPCR_TRANS	1037	ATG_GPCR_ADRA1A_TRANS	1749	ATG_GPCR_ADRA1A_TRANS_dn		deleted
3	430	ATG_GPCR_TRANS	1037	ATG_GPCR_ADRA1A_TRANS	1750	ATG_GPCR_ADRA1A_TRANS_up	ATG_GPCR_ADRA1A_TRANS
3	430	ATG_GPCR_TRANS	1038	ATG_GPCR_ADRA2B_TRANS	1751	ATG_GPCR_ADRA2B_TRANS_dn		deleted
3	430	ATG_GPCR_TRANS	1038	ATG_GPCR_ADRA2B_TRANS	1752	ATG_GPCR_ADRA2B_TRANS_up	ATG_GPCR_ADRA2B_TRANS
3	430	ATG_GPCR_TRANS	1039	ATG_GPCR_ADRB2_TRANS	1753	ATG_GPCR_ADRB2_TRANS_dn		deleted
3	430	ATG_GPCR_TRANS	1039	ATG_GPCR_ADRB2_TRANS	1754	ATG_GPCR_ADRB2_TRANS_up	ATG_GPCR_ADRB2_TRANS
3	430	ATG_GPCR_TRANS	1040	ATG_GPCR_ADRB3_TRANS	1755	ATG_GPCR_ADRB3_TRANS_dn		deleted
3	430	ATG_GPCR_TRANS	1040	ATG_GPCR_ADRB3_TRANS	1756	ATG_GPCR_ADRB3_TRANS_up	ATG_GPCR_ADRB3_TRANS
3	430	ATG_GPCR_TRANS	1041	ATG_GPCR_CHRM3_TRANS	1757	ATG_GPCR_CHRM3_TRANS_dn		deleted
3	430	ATG_GPCR_TRANS	1041	ATG_GPCR_CHRM3_TRANS	1758	ATG_GPCR_CHRM3_TRANS_up	ATG_GPCR_CHRM3_TRANS
3	430	ATG_GPCR_TRANS	1042	ATG_GPCR_DRD1_TRANS	1759	ATG_GPCR_DRD1_TRANS_dn		deleted
3	430	ATG_GPCR_TRANS	1042	ATG_GPCR_DRD1_TRANS	1760	ATG_GPCR_DRD1_TRANS_up	ATG_GPCR_DRD1_TRANS
3	430	ATG_GPCR_TRANS	1043	ATG_GPCR_DRD5_TRANS	1761	ATG_GPCR_DRD5_TRANS_dn		deleted
3	430	ATG_GPCR_TRANS	1043	ATG_GPCR_DRD5_TRANS	1762	ATG_GPCR_DRD5_TRANS_up	ATG_GPCR_DRD5_TRANS
3	430	ATG_GPCR_TRANS	1044	ATG_GPCR_EDNRA_TRANS	1763	ATG_GPCR_EDNRA_TRANS_dn		deleted
3	430	ATG_GPCR_TRANS	1044	ATG_GPCR_EDNRA_TRANS	1764	ATG_GPCR_EDNRA_TRANS_up	ATG_GPCR_EDNRA_TRANS
3	430	ATG_GPCR_TRANS	1045	ATG_GPCR_GCGR_TRANS	1765	ATG_GPCR_GCGR_TRANS_dn		deleted
3	430	ATG_GPCR_TRANS	1045	ATG_GPCR_GCGR_TRANS	1766	ATG_GPCR_GCGR_TRANS_up	ATG_GPCR_GCGR_TRANS
3	430	ATG_GPCR_TRANS	1046	ATG_GPCR_GPBAR1_TRANS	1767	ATG_GPCR_GPBAR1_TRANS_dn		deleted
3	430	ATG_GPCR_TRANS	1046	ATG_GPCR_GPBAR1_TRANS	1768	ATG_GPCR_GPBAR1_TRANS_up	ATG_GPCR_GPBAR1_TRANS
3	430	ATG_GPCR_TRANS	1047	ATG_GPCR_GPR40_TRANS	1769	ATG_GPCR_GPR40_TRANS_dn		deleted
3	430	ATG_GPCR_TRANS	1047	ATG_GPCR_GPR40_TRANS	1770	ATG_GPCR_GPR40_TRANS_up	ATG_GPCR_GPR40_TRANS
3	430	ATG_GPCR_TRANS	1048	ATG_GPCR_GQ_TRANS	1771	ATG_GPCR_GQ_TRANS_dn		deleted
3	430	ATG_GPCR_TRANS	1048	ATG_GPCR_GQ_TRANS	1772	ATG_GPCR_GQ_TRANS_up	ATG_GPCR_GQ_TRANS
3	430	ATG_GPCR_TRANS	1049	ATG_GPCR_GS1_TRANS	1773	ATG_GPCR_GS1_TRANS_dn		deleted
3	430	ATG_GPCR_TRANS	1049	ATG_GPCR_GS1_TRANS	1774	ATG_GPCR_GS1_TRANS_up	ATG_GPCR_GS1_TRANS
3	430	ATG_GPCR_TRANS	1050	ATG_GPCR_GS_TRANS	1775	ATG_GPCR_GS_TRANS_dn		deleted
3	430	ATG_GPCR_TRANS	1050	ATG_GPCR_GS_TRANS	1776	ATG_GPCR_GS_TRANS_up	ATG_GPCR_GS_TRANS
3	430	ATG_GPCR_TRANS	1051	ATG_GPCR_HRH1_TRANS	1777	ATG_GPCR_HRH1_TRANS_dn		deleted
3	430	ATG_GPCR_TRANS	1051	ATG_GPCR_HRH1_TRANS	1778	ATG_GPCR_HRH1_TRANS_up	ATG_GPCR_HRH1_TRANS
3	430	ATG_GPCR_TRANS	1052	ATG_GPCR_HTR6_TRANS	1779	ATG_GPCR_HTR6_TRANS_dn		deleted
3	430	ATG_GPCR_TRANS	1052	ATG_GPCR_HTR6_TRANS	1780	ATG_GPCR_HTR6_TRANS_up	ATG_GPCR_HTR6_TRANS
3	430	ATG_GPCR_TRANS	1053	ATG_GPCR_HTR7_TRANS	1781	ATG_GPCR_HTR7_TRANS_dn		deleted
3	430	ATG_GPCR_TRANS	1053	ATG_GPCR_HTR7_TRANS	1782	ATG_GPCR_HTR7_TRANS_up	ATG_GPCR_HTR7_TRANS
3	430	ATG_GPCR_TRANS	1054	ATG_GPCR_LPAR4_TRANS	1783	ATG_GPCR_LPAR4_TRANS_dn		deleted
3	430	ATG_GPCR_TRANS	1054	ATG_GPCR_LPAR4_TRANS	1784	ATG_GPCR_LPAR4_TRANS_up	ATG_GPCR_LPAR4_TRANS
3	430	ATG_GPCR_TRANS	1055	ATG_GPCR_MC1R_TRANS	1785	ATG_GPCR_MC1R_TRANS_dn		deleted
3	430	ATG_GPCR_TRANS	1055	ATG_GPCR_MC1R_TRANS	1786	ATG_GPCR_MC1R_TRANS_up	ATG_GPCR_MC1R_TRANS
3	430	ATG_GPCR_TRANS	1056	ATG_GPCR_MC2R_TRANS	1787	ATG_GPCR_MC2R_TRANS_dn		deleted
3	430	ATG_GPCR_TRANS	1056	ATG_GPCR_MC2R_TRANS	1788	ATG_GPCR_MC2R_TRANS_up	ATG_GPCR_MC2R_TRANS
3	430	ATG_GPCR_TRANS	1057	ATG_GPCR_MC3R_TRANS	1789	ATG_GPCR_MC3R_TRANS_dn		deleted
3	430	ATG_GPCR_TRANS	1057	ATG_GPCR_MC3R_TRANS	1790	ATG_GPCR_MC3R_TRANS_up	ATG_GPCR_MC3R_TRANS
3	430	ATG_GPCR_TRANS	1058	ATG_GPCR_MC4R_TRANS	1791	ATG_GPCR_MC4R_TRANS_dn		deleted
3	430	ATG_GPCR_TRANS	1058	ATG_GPCR_MC4R_TRANS	1792	ATG_GPCR_MC4R_TRANS_up	ATG_GPCR_MC4R_TRANS
3	430	ATG_GPCR_TRANS	1059	ATG_GPCR_PTGDR_TRANS	1793	ATG_GPCR_PTGDR_TRANS_dn		deleted
3	430	ATG_GPCR_TRANS	1059	ATG_GPCR_PTGDR_TRANS	1794	ATG_GPCR_PTGDR_TRANS_up	ATG_GPCR_PTGDR_TRANS
3	430	ATG_GPCR_TRANS	1060	ATG_GPCR_PTGIR_TRANS	1795	ATG_GPCR_PTGIR_TRANS_dn		deleted
3	430	ATG_GPCR_TRANS	1060	ATG_GPCR_PTGIR_TRANS	1796	ATG_GPCR_PTGIR_TRANS_up	ATG_GPCR_PTGIR_TRANS
3	569	ATG_XSP1_multi-species_TRANS	1856	ATG_chAR_XSP1	1913	ATG_chAR_XSP1_up	ATG_chAR_XSP1
3	569	ATG_XSP1_multi-species_TRANS	1856	ATG_chAR_XSP1	1914	ATG_chAR_XSP1_dn		deleted
3	569	ATG_XSP1_multi-species_TRANS	1857	ATG_frAR_XSP1	1915	ATG_frAR_XSP1_up	ATG_frAR_XSP1
3	569	ATG_XSP1_multi-species_TRANS	1857	ATG_frAR_XSP1	1916	ATG_frAR_XSP1_dn		deleted
3	569	ATG_XSP1_multi-species_TRANS	1858	ATG_hAR_XSP1	1917	ATG_hAR_XSP1_up	ATG_hAR_XSP1
3	569	ATG_XSP1_multi-species_TRANS	1858	ATG_hAR_XSP1	1918	ATG_hAR_XSP1_dn		deleted
3	569	ATG_XSP1_multi-species_TRANS	1859	ATG_trAR_XSP1	1919	ATG_trAR_XSP1_up	ATG_trAR_XSP1
3	569	ATG_XSP1_multi-species_TRANS	1859	ATG_trAR_XSP1	1920	ATG_trAR_XSP1_dn		deleted
3	569	ATG_XSP1_multi-species_TRANS	1860	ATG_zfAR_XSP1	1921	ATG_zfAR_XSP1_up	ATG_zfAR_XSP1
3	569	ATG_XSP1_multi-species_TRANS	1860	ATG_zfAR_XSP1	1922	ATG_zfAR_XSP1_dn		deleted
3	569	ATG_XSP1_multi-species_TRANS	1861	ATG_frER1_XSP1	1923	ATG_frER1_XSP1_up	ATG_frER1_XSP1
3	569	ATG_XSP1_multi-species_TRANS	1861	ATG_frER1_XSP1	1924	ATG_frER1_XSP1_dn		deleted
3	569	ATG_XSP1_multi-species_TRANS	1862	ATG_zfER1_XSP1	1925	ATG_zfER1_XSP1_up	ATG_zfER1_XSP1
3	569	ATG_XSP1_multi-species_TRANS	1862	ATG_zfER1_XSP1	1926	ATG_zfER1_XSP1_dn		deleted
3	569	ATG_XSP1_multi-species_TRANS	1863	ATG_zfER2a_XSP1	1927	ATG_zfER2a_XSP1_up	ATG_zfER2a_XSP1
3	569	ATG_XSP1_multi-species_TRANS	1863	ATG_zfER2a_XSP1	1928	ATG_zfER2a_XSP1_dn		deleted
3	569	ATG_XSP1_multi-species_TRANS	1864	ATG_zfER2b_XSP1	1929	ATG_zfER2b_XSP1_up	ATG_zfER2b_XSP1
3	569	ATG_XSP1_multi-species_TRANS	1864	ATG_zfER2b_XSP1	1930	ATG_zfER2b_XSP1_dn		deleted
3	569	ATG_XSP1_multi-species_TRANS	1865	ATG_frER2_XSP1	1931	ATG_frER2_XSP1_up	ATG_frER2_XSP1
3	569	ATG_XSP1_multi-species_TRANS	1865	ATG_frER2_XSP1	1932	ATG_frER2_XSP1_dn		deleted
3	569	ATG_XSP1_multi-species_TRANS	1866	ATG_chERa_XSP1	1933	ATG_chERa_XSP1_up	ATG_chERa_XSP1
3	569	ATG_XSP1_multi-species_TRANS	1866	ATG_chERa_XSP1	1934	ATG_chERa_XSP1_dn		deleted
3	569	ATG_XSP1_multi-species_TRANS	1867	ATG_hERa_XSP1	1935	ATG_hERa_XSP1_up	ATG_hERa_XSP1
3	569	ATG_XSP1_multi-species_TRANS	1867	ATG_hERa_XSP1	1936	ATG_hERa_XSP1_dn		deleted
3	569	ATG_XSP1_multi-species_TRANS	1868	ATG_trERa_XSP1	1937	ATG_trERa_XSP1_up	ATG_trERa_XSP1
3	569	ATG_XSP1_multi-species_TRANS	1868	ATG_trERa_XSP1	1938	ATG_trERa_XSP1_dn		deleted
3	569	ATG_XSP1_multi-species_TRANS	1869	ATG_hERb_XSP1	1939	ATG_hERb_XSP1_up	ATG_hERb_XSP1
3	569	ATG_XSP1_multi-species_TRANS	1869	ATG_hERb_XSP1	1940	ATG_hERb_XSP1_dn		deleted
3	569	ATG_XSP1_multi-species_TRANS	1870	ATG_GAL4_XSP1	1941	ATG_GAL4_XSP1_up	ATG_GAL4_XSP1
3	569	ATG_XSP1_multi-species_TRANS	1870	ATG_GAL4_XSP1	1942	ATG_GAL4_XSP1_dn		deleted
3	569	ATG_XSP1_multi-species_TRANS	1871	ATG_M_06_XSP1	1943	ATG_M_06_XSP1_up	ATG_M_06_XSP1
3	569	ATG_XSP1_multi-species_TRANS	1871	ATG_M_06_XSP1	1944	ATG_M_06_XSP1_dn		deleted
3	569	ATG_XSP1_multi-species_TRANS	1872	ATG_M_19_XSP1	1945	ATG_M_19_XSP1_up	ATG_M_19_XSP1
3	569	ATG_XSP1_multi-species_TRANS	1872	ATG_M_19_XSP1	1946	ATG_M_19_XSP1_dn		deleted
3	569	ATG_XSP1_multi-species_TRANS	1873	ATG_M_32_XSP1	1947	ATG_M_32_XSP1_up	ATG_M_32_XSP1
3	569	ATG_XSP1_multi-species_TRANS	1873	ATG_M_32_XSP1	1948	ATG_M_32_XSP1_dn		deleted
3	569	ATG_XSP1_multi-species_TRANS	1874	ATG_M_61_XSP1	1949	ATG_M_61_XSP1_up	ATG_M_61_XSP1
3	569	ATG_XSP1_multi-species_TRANS	1874	ATG_M_61_XSP1	1950	ATG_M_61_XSP1_dn		deleted
3	569	ATG_XSP1_multi-species_TRANS	1875	ATG_hPPARg_XSP1	1951	ATG_hPPARg_XSP1_up	ATG_hPPARg_XSP1
3	569	ATG_XSP1_multi-species_TRANS	1875	ATG_hPPARg_XSP1	1952	ATG_hPPARg_XSP1_dn		deleted
3	569	ATG_XSP1_multi-species_TRANS	1876	ATG_mPPARg_XSP1	1953	ATG_mPPARg_XSP1_up	ATG_mPPARg_XSP1
3	569	ATG_XSP1_multi-species_TRANS	1876	ATG_mPPARg_XSP1	1954	ATG_mPPARg_XSP1_dn		deleted
3	569	ATG_XSP1_multi-species_TRANS	1877	ATG_zfPPARg_XSP1	1955	ATG_zfPPARg_XSP1_up	ATG_zfPPARg_XSP1
3	569	ATG_XSP1_multi-species_TRANS	1877	ATG_zfPPARg_XSP1	1956	ATG_zfPPARg_XSP1_dn		deleted
3	569	ATG_XSP1_multi-species_TRANS	1878	ATG_mPXR_XSP1	1957	ATG_mPXR_XSP1_up	ATG_mPXR_XSP1
3	569	ATG_XSP1_multi-species_TRANS	1878	ATG_mPXR_XSP1	1958	ATG_mPXR_XSP1_dn		deleted
3	569	ATG_XSP1_multi-species_TRANS	1879	ATG_frTRa_XSP1	1959	ATG_frTRa_XSP1_up	ATG_frTRa_XSP1
3	569	ATG_XSP1_multi-species_TRANS	1879	ATG_frTRa_XSP1	1960	ATG_frTRa_XSP1_dn		deleted
3	569	ATG_XSP1_multi-species_TRANS	1880	ATG_hTRa_XSP1	1961	ATG_hTRa_XSP1_up	ATG_hTRa_XSP1
3	569	ATG_XSP1_multi-species_TRANS	1880	ATG_hTRa_XSP1	1962	ATG_hTRa_XSP1_dn		deleted
3	569	ATG_XSP1_multi-species_TRANS	1881	ATG_trTRa_XSP1	1963	ATG_trTRa_XSP1_up	ATG_trTRa_XSP1
3	569	ATG_XSP1_multi-species_TRANS	1881	ATG_trTRa_XSP1	1964	ATG_trTRa_XSP1_dn		deleted
3	569	ATG_XSP1_multi-species_TRANS	1882	ATG_zfTRa_XSP1	1965	ATG_zfTRa_XSP1_up	ATG_zfTRa_XSP1
3	569	ATG_XSP1_multi-species_TRANS	1882	ATG_zfTRa_XSP1	1966	ATG_zfTRa_XSP1_dn		deleted
3	569	ATG_XSP1_multi-species_TRANS	1883	ATG_hTRb_XSP1	1967	ATG_hTRb_XSP1_up	ATG_hTRb_XSP1
3	569	ATG_XSP1_multi-species_TRANS	1883	ATG_hTRb_XSP1	1968	ATG_hTRb_XSP1_dn		deleted
3	569	ATG_XSP1_multi-species_TRANS	1884	ATG_zfTRb_XSP1	1969	ATG_zfTRb_XSP1_up	ATG_zfTRb_XSP1
3	569	ATG_XSP1_multi-species_TRANS	1884	ATG_zfTRb_XSP1	1970	ATG_zfTRb_XSP1_dn		deleted
3	570	ATG_XSP1_XTT_Cytotoxicity_multi-species	1885	ATG_XTT_Cytotoxicity_XSP1	1971	ATG_XTT_Cytotoxicity_XSP1_up	ATG_XTT_Cytotoxicity_XSP1
3	570	ATG_XSP1_XTT_Cytotoxicity_multi-species	1885	ATG_XTT_Cytotoxicity_XSP1	1972	ATG_XTT_Cytotoxicity_XSP1_dn		deleted
3	571	ATG_XSP2_multi-species_TRANS	1886	ATG_M_06_XSP2	1973	ATG_M_06_XSP2_up	ATG_M_06_XSP2
3	571	ATG_XSP2_multi-species_TRANS	1886	ATG_M_06_XSP2	1974	ATG_M_06_XSP2_dn		deleted
3	571	ATG_XSP2_multi-species_TRANS	1887	ATG_trERa_XSP2	1975	ATG_trERa_XSP2_up	ATG_trERa_XSP2
3	571	ATG_XSP2_multi-species_TRANS	1887	ATG_trERa_XSP2	1976	ATG_trERa_XSP2_dn		deleted
3	571	ATG_XSP2_multi-species_TRANS	1888	ATG_hERb_XSP2	1977	ATG_hERb_XSP2_up	ATG_hERb_XSP2
3	571	ATG_XSP2_multi-species_TRANS	1888	ATG_hERb_XSP2	1978	ATG_hERb_XSP2_dn		deleted
3	571	ATG_XSP2_multi-species_TRANS	1889	ATG_trAR_XSP2	1979	ATG_trAR_XSP2_up	ATG_trAR_XSP2
3	571	ATG_XSP2_multi-species_TRANS	1889	ATG_trAR_XSP2	1980	ATG_trAR_XSP2_dn		deleted
3	571	ATG_XSP2_multi-species_TRANS	1890	ATG_GAL4_XSP2	1981	ATG_GAL4_XSP2_up	ATG_GAL4_XSP2
3	571	ATG_XSP2_multi-species_TRANS	1890	ATG_GAL4_XSP2	1982	ATG_GAL4_XSP2_dn		deleted
3	571	ATG_XSP2_multi-species_TRANS	1891	ATG_zfER1_XSP2	1983	ATG_zfER1_XSP2_up	ATG_zfER1_XSP2
3	571	ATG_XSP2_multi-species_TRANS	1891	ATG_zfER1_XSP2	1984	ATG_zfER1_XSP2_dn		deleted
3	571	ATG_XSP2_multi-species_TRANS	1892	ATG_chERa_XSP2	1985	ATG_chERa_XSP2_up	ATG_chERa_XSP2
3	571	ATG_XSP2_multi-species_TRANS	1892	ATG_chERa_XSP2	1986	ATG_chERa_XSP2_dn		deleted
3	571	ATG_XSP2_multi-species_TRANS	1893	ATG_zfER2a_XSP2	1987	ATG_zfER2a_XSP2_up	ATG_zfER2a_XSP2
3	571	ATG_XSP2_multi-species_TRANS	1893	ATG_zfER2a_XSP2	1988	ATG_zfER2a_XSP2_dn		deleted
3	571	ATG_XSP2_multi-species_TRANS	1894	ATG_hAR_XSP2	1989	ATG_hAR_XSP2_up	ATG_hAR_XSP2
3	571	ATG_XSP2_multi-species_TRANS	1894	ATG_hAR_XSP2	1990	ATG_hAR_XSP2_dn		deleted
3	571	ATG_XSP2_multi-species_TRANS	1895	ATG_chAR_XSP2	1991	ATG_chAR_XSP2_up	ATG_chAR_XSP2
3	571	ATG_XSP2_multi-species_TRANS	1895	ATG_chAR_XSP2	1992	ATG_chAR_XSP2_dn		deleted
3	571	ATG_XSP2_multi-species_TRANS	1896	ATG_frER1_XSP2	1993	ATG_frER1_XSP2_up	ATG_frER1_XSP2
3	571	ATG_XSP2_multi-species_TRANS	1896	ATG_frER1_XSP2	1994	ATG_frER1_XSP2_dn		deleted
3	571	ATG_XSP2_multi-species_TRANS	1897	ATG_frAR_XSP2	1995	ATG_frAR_XSP2_up	ATG_frAR_XSP2
3	571	ATG_XSP2_multi-species_TRANS	1897	ATG_frAR_XSP2	1996	ATG_frAR_XSP2_dn		deleted
3	571	ATG_XSP2_multi-species_TRANS	1898	ATG_zfAR_XSP2	1997	ATG_zfAR_XSP2_up	ATG_zfAR_XSP2
3	571	ATG_XSP2_multi-species_TRANS	1898	ATG_zfAR_XSP2	1998	ATG_zfAR_XSP2_dn		deleted
3	571	ATG_XSP2_multi-species_TRANS	1899	ATG_zfER2b_XSP2	1999	ATG_zfER2b_XSP2_up	ATG_zfER2b_XSP2
3	571	ATG_XSP2_multi-species_TRANS	1899	ATG_zfER2b_XSP2	2000	ATG_zfER2b_XSP2_dn		deleted
3	571	ATG_XSP2_multi-species_TRANS	1900	ATG_hERa_XSP2	2001	ATG_hERa_XSP2_up	ATG_hERa_XSP2
3	571	ATG_XSP2_multi-species_TRANS	1900	ATG_hERa_XSP2	2002	ATG_hERa_XSP2_dn		deleted
3	571	ATG_XSP2_multi-species_TRANS	1901	ATG_M_19_XSP2	2003	ATG_M_19_XSP2_up	ATG_M_19_XSP2
3	571	ATG_XSP2_multi-species_TRANS	1901	ATG_M_19_XSP2	2004	ATG_M_19_XSP2_dn		deleted
3	571	ATG_XSP2_multi-species_TRANS	1902	ATG_M_32_XSP2	2005	ATG_M_32_XSP2_up	ATG_M_32_XSP2
3	571	ATG_XSP2_multi-species_TRANS	1902	ATG_M_32_XSP2	2006	ATG_M_32_XSP2_dn		deleted
3	571	ATG_XSP2_multi-species_TRANS	1903	ATG_frER2_XSP2	2007	ATG_frER2_XSP2_up	ATG_frER2_XSP2
3	571	ATG_XSP2_multi-species_TRANS	1903	ATG_frER2_XSP2	2008	ATG_frER2_XSP2_dn		deleted
3	571	ATG_XSP2_multi-species_TRANS	1904	ATG_mPPARg_XSP2	2009	ATG_mPPARg_XSP2_up	ATG_mPPARg_XSP2
3	571	ATG_XSP2_multi-species_TRANS	1904	ATG_mPPARg_XSP2	2010	ATG_mPPARg_XSP2_dn		deleted
3	571	ATG_XSP2_multi-species_TRANS	1905	ATG_zfPPARg_XSP2	2011	ATG_zfPPARg_XSP2_up	ATG_zfPPARg_XSP2
3	571	ATG_XSP2_multi-species_TRANS	1905	ATG_zfPPARg_XSP2	2012	ATG_zfPPARg_XSP2_dn		deleted
3	571	ATG_XSP2_multi-species_TRANS	1906	ATG_hPPARg_XSP2	2013	ATG_hPPARg_XSP2_up	ATG_hPPARg_XSP2
3	571	ATG_XSP2_multi-species_TRANS	1906	ATG_hPPARg_XSP2	2014	ATG_hPPARg_XSP2_dn		deleted
3	571	ATG_XSP2_multi-species_TRANS	1907	ATG_mPXR_XSP2	2015	ATG_mPXR_XSP2_up	ATG_mPXR_XSP2
3	571	ATG_XSP2_multi-species_TRANS	1907	ATG_mPXR_XSP2	2016	ATG_mPXR_XSP2_dn		deleted
3	571	ATG_XSP2_multi-species_TRANS	1908	ATG_trTRa_XSP2	2017	ATG_trTRa_XSP2_up	ATG_trTRa_XSP2
3	571	ATG_XSP2_multi-species_TRANS	1908	ATG_trTRa_XSP2	2018	ATG_trTRa_XSP2_dn		deleted
3	571	ATG_XSP2_multi-species_TRANS	1909	ATG_zfTRa_XSP2	2019	ATG_zfTRa_XSP2_up	ATG_zfTRa_XSP2
3	571	ATG_XSP2_multi-species_TRANS	1909	ATG_zfTRa_XSP2	2020	ATG_zfTRa_XSP2_dn		deleted
3	571	ATG_XSP2_multi-species_TRANS	1910	ATG_zfTRb_XSP2	2021	ATG_zfTRb_XSP2_up	ATG_zfTRb_XSP2
3	571	ATG_XSP2_multi-species_TRANS	1910	ATG_zfTRb_XSP2	2022	ATG_zfTRb_XSP2_dn		deleted
3	571	ATG_XSP2_multi-species_TRANS	1911	ATG_M_61_XSP2	2023	ATG_M_61_XSP2_up	ATG_M_61_XSP2
3	571	ATG_XSP2_multi-species_TRANS	1911	ATG_M_61_XSP2	2024	ATG_M_61_XSP2_dn		deleted
3	571	ATG_XSP2_multi-species_TRANS	1912	ATG_frTRa_XSP2	2025	ATG_frTRa_XSP2_up	ATG_frTRa_XSP2
3	571	ATG_XSP2_multi-species_TRANS	1912	ATG_frTRa_XSP2	2026	ATG_frTRa_XSP2_dn		deleted
3	571	ATG_XSP2_multi-species_TRANS	1913	ATG_hTRa_XSP2	2027	ATG_hTRa_XSP2_up	ATG_hTRa_XSP2
3	571	ATG_XSP2_multi-species_TRANS	1913	ATG_hTRa_XSP2	2028	ATG_hTRa_XSP2_dn		deleted
3	571	ATG_XSP2_multi-species_TRANS	1914	ATG_hTRb_XSP2	2029	ATG_hTRb_XSP2_up	ATG_hTRb_XSP2
3	571	ATG_XSP2_multi-species_TRANS	1914	ATG_hTRb_XSP2	2030	ATG_hTRb_XSP2_dn		deleted
3	572	ATG_XSP2_XTT_Cytotoxicity_multi-species	1915	ATG_XTT_Cytotoxicity_XSP2	2031	ATG_XTT_Cytotoxicity_XSP2_up	ATG_XTT_Cytotoxicity_XSP2
3	572	ATG_XSP2_XTT_Cytotoxicity_multi-species	1915	ATG_XTT_Cytotoxicity_XSP2	2032	ATG_XTT_Cytotoxicity_XSP2_dn		deleted
3	430	ATG_GPCR_TRANS	2431	ATG_GPCR_M_06_TRANS	2424	ATG_GPCR_M_06_TRANS_dn	ATG_GPCR_M_06_TRANS
3	430	ATG_GPCR_TRANS	2431	ATG_GPCR_M_06_TRANS	2425	ATG_GPCR_M_06_TRANS_up		deleted
3	430	ATG_GPCR_TRANS	2432	ATG_GPCR_CHRM1_TRANS	2426	ATG_GPCR_CHRM1_TRANS_dn	ATG_GPCR_CHRM1_TRANS
3	430	ATG_GPCR_TRANS	2432	ATG_GPCR_CHRM1_TRANS	2427	ATG_GPCR_CHRM1_TRANS_up		deleted
3	430	ATG_GPCR_TRANS	2433	ATG_GPCR_PTGER2_TRANS	2428	ATG_GPCR_PTGER2_TRANS_dn	ATG_GPCR_PTGER2_TRANS
3	430	ATG_GPCR_TRANS	2433	ATG_GPCR_PTGER2_TRANS	2429	ATG_GPCR_PTGER2_TRANS_up		deleted
3	430	ATG_GPCR_TRANS	2434	ATG_GPCR_ADRB1_TRANS	2430	ATG_GPCR_ADRB1_TRANS_dn	ATG_GPCR_ADRB1_TRANS
3	430	ATG_GPCR_TRANS	2434	ATG_GPCR_ADRB1_TRANS	2431	ATG_GPCR_ADRB1_TRANS_up		deleted
3	430	ATG_GPCR_TRANS	2435	ATG_GPCR_HTR2B_TRANS	2432	ATG_GPCR_HTR2B_TRANS_dn	ATG_GPCR_HTR2B_TRANS
3	430	ATG_GPCR_TRANS	2435	ATG_GPCR_HTR2B_TRANS	2433	ATG_GPCR_HTR2B_TRANS_up		deleted
3	430	ATG_GPCR_TRANS	2436	ATG_GPCR_M_19_TRANS	2434	ATG_GPCR_M_19_TRANS_dn	ATG_GPCR_M_19_TRANS
3	430	ATG_GPCR_TRANS	2436	ATG_GPCR_M_19_TRANS	2435	ATG_GPCR_M_19_TRANS_up		deleted
3	430	ATG_GPCR_TRANS	2437	ATG_GPCR_MC5R_TRANS	2436	ATG_GPCR_MC5R_TRANS_dn	ATG_GPCR_MC5R_TRANS
3	430	ATG_GPCR_TRANS	2437	ATG_GPCR_MC5R_TRANS	2437	ATG_GPCR_MC5R_TRANS_up		deleted
3	430	ATG_GPCR_TRANS	2438	ATG_GPCR_M_32_TRANS	2438	ATG_GPCR_M_32_TRANS_dn	ATG_GPCR_M_32_TRANS
3	430	ATG_GPCR_TRANS	2438	ATG_GPCR_M_32_TRANS	2439	ATG_GPCR_M_32_TRANS_up		deleted
3	430	ATG_GPCR_TRANS	2439	ATG_GPCR_M_61_TRANS	2440	ATG_GPCR_M_61_TRANS_dn	ATG_GPCR_M_61_TRANS
3	430	ATG_GPCR_TRANS	2439	ATG_GPCR_M_61_TRANS	2441	ATG_GPCR_M_61_TRANS_up		deleted
3	876	ATG_EcoTox2	2860	ATG_frGR_EcoTox2	3099	ATG_frGR_EcoTox2_up	ATG_frGR_EcoTox2
3	876	ATG_EcoTox2	2860	ATG_frGR_EcoTox2	3100	ATG_frGR_EcoTox2_dn		deleted
3	876	ATG_EcoTox2	2861	ATG_rtGR_EcoTox2	3101	ATG_rtGR_EcoTox2_up	ATG_rtGR_EcoTox2
3	876	ATG_EcoTox2	2861	ATG_rtGR_EcoTox2	3102	ATG_rtGR_EcoTox2_dn		deleted
3	876	ATG_EcoTox2	2862	ATG_jmGR_EcoTox2	3103	ATG_jmGR_EcoTox2_up	ATG_jmGR_EcoTox2
3	876	ATG_EcoTox2	2862	ATG_jmGR_EcoTox2	3104	ATG_jmGR_EcoTox2_dn		deleted
3	876	ATG_EcoTox2	2863	ATG_zfGR_EcoTox2	3105	ATG_zfGR_EcoTox2_up	ATG_zfGR_EcoTox2
3	876	ATG_EcoTox2	2863	ATG_zfGR_EcoTox2	3106	ATG_zfGR_EcoTox2_dn		deleted
3	876	ATG_EcoTox2	2864	ATG_hPPARa_EcoTox2	3107	ATG_hPPARa_EcoTox2_up	ATG_hPPARa_EcoTox2
3	876	ATG_EcoTox2	2864	ATG_hPPARa_EcoTox2	3108	ATG_hPPARa_EcoTox2_dn		deleted
3	876	ATG_EcoTox2	2865	ATG_frPPARa_EcoTox2	3109	ATG_frPPARa_EcoTox2_up	ATG_frPPARa_EcoTox2
3	876	ATG_EcoTox2	2865	ATG_frPPARa_EcoTox2	3110	ATG_frPPARa_EcoTox2_dn		deleted
3	876	ATG_EcoTox2	2866	ATG_rtPPARa_EcoTox2	3111	ATG_rtPPARa_EcoTox2_up	ATG_rtPPARa_EcoTox2
3	876	ATG_EcoTox2	2866	ATG_rtPPARa_EcoTox2	3112	ATG_rtPPARa_EcoTox2_dn		deleted
3	876	ATG_EcoTox2	2867	ATG_jmPPARa_EcoTox2	3113	ATG_jmPPARa_EcoTox2_up	ATG_jmPPARa_EcoTox2
3	876	ATG_EcoTox2	2867	ATG_jmPPARa_EcoTox2	3114	ATG_jmPPARa_EcoTox2_dn		deleted
3	876	ATG_EcoTox2	2868	ATG_zfPPARa_EcoTox2	3115	ATG_zfPPARa_EcoTox2_up	ATG_zfPPARa_EcoTox2
3	876	ATG_EcoTox2	2868	ATG_zfPPARa_EcoTox2	3116	ATG_zfPPARa_EcoTox2_dn		deleted
3	876	ATG_EcoTox2	2869	ATG_hPPARg_EcoTox2	3117	ATG_hPPARg_EcoTox2_up	ATG_hPPARg_EcoTox2
3	876	ATG_EcoTox2	2869	ATG_hPPARg_EcoTox2	3118	ATG_hPPARg_EcoTox2_dn		deleted
3	876	ATG_EcoTox2	2870	ATG_frPPARg_EcoTox2	3119	ATG_frPPARg_EcoTox2_up	ATG_frPPARg_EcoTox2
3	876	ATG_EcoTox2	2870	ATG_frPPARg_EcoTox2	3120	ATG_frPPARg_EcoTox2_dn		deleted
3	876	ATG_EcoTox2	2871	ATG_rtPPARg_EcoTox2	3121	ATG_rtPPARg_EcoTox2_up	ATG_rtPPARg_EcoTox2
3	876	ATG_EcoTox2	2871	ATG_rtPPARg_EcoTox2	3122	ATG_rtPPARg_EcoTox2_dn		deleted
3	876	ATG_EcoTox2	2872	ATG_jmPPARg_EcoTox2	3123	ATG_jmPPARg_EcoTox2_up	ATG_jmPPARg_EcoTox2
3	876	ATG_EcoTox2	2872	ATG_jmPPARg_EcoTox2	3124	ATG_jmPPARg_EcoTox2_dn		deleted
3	876	ATG_EcoTox2	2873	ATG_zfPPARg_EcoTox2	3125	ATG_zfPPARg_EcoTox2_up	ATG_zfPPARg_EcoTox2
3	876	ATG_EcoTox2	2873	ATG_zfPPARg_EcoTox2	3126	ATG_zfPPARg_EcoTox2_dn		deleted
3	876	ATG_EcoTox2	2874	ATG_hRXRb_EcoTox2	3127	ATG_hRXRb_EcoTox2_up	ATG_hRXRb_EcoTox2
3	876	ATG_EcoTox2	2874	ATG_hRXRb_EcoTox2	3128	ATG_hRXRb_EcoTox2_dn		deleted
3	876	ATG_EcoTox2	2875	ATG_frRXRb_EcoTox2	3129	ATG_frRXRb_EcoTox2_up	ATG_frRXRb_EcoTox2
3	876	ATG_EcoTox2	2875	ATG_frRXRb_EcoTox2	3130	ATG_frRXRb_EcoTox2_dn		deleted
3	876	ATG_EcoTox2	2876	ATG_rtRXRb_EcoTox2	3131	ATG_rtRXRb_EcoTox2_up	ATG_rtRXRb_EcoTox2
3	876	ATG_EcoTox2	2876	ATG_rtRXRb_EcoTox2	3132	ATG_rtRXRb_EcoTox2_dn		deleted
3	876	ATG_EcoTox2	2877	ATG_jmRXRb_EcoTox2	3133	ATG_jmRXRb_EcoTox2_up	ATG_jmRXRb_EcoTox2
3	876	ATG_EcoTox2	2877	ATG_jmRXRb_EcoTox2	3134	ATG_jmRXRb_EcoTox2_dn		deleted
3	876	ATG_EcoTox2	2878	ATG_zfRXRb_EcoTox2	3135	ATG_zfRXRb_EcoTox2_up	ATG_zfRXRb_EcoTox2
3	876	ATG_EcoTox2	2878	ATG_zfRXRb_EcoTox2	3136	ATG_zfRXRb_EcoTox2_dn		deleted
3	876	ATG_EcoTox2	2879	ATG_hERa_EcoTox2	3137	ATG_hERa_EcoTox2_up	ATG_hERa_EcoTox2
3	876	ATG_EcoTox2	2879	ATG_hERa_EcoTox2	3138	ATG_hERa_EcoTox2_dn		deleted
3	876	ATG_EcoTox2	2880	ATG_zfER1_EcoTox2	3139	ATG_zfER1_EcoTox2_up	ATG_zfER1_EcoTox2
3	876	ATG_EcoTox2	2880	ATG_zfER1_EcoTox2	3140	ATG_zfER1_EcoTox2_dn		deleted
3	876	ATG_EcoTox2	2881	ATG_frER1_EcoTox2	3141	ATG_frER1_EcoTox2_up	ATG_frER1_EcoTox2
3	876	ATG_EcoTox2	2881	ATG_frER1_EcoTox2	3142	ATG_frER1_EcoTox2_dn		deleted
3	876	ATG_EcoTox2	2882	ATG_hAR_EcoTox2	3143	ATG_hAR_EcoTox2_up	ATG_hAR_EcoTox2
3	876	ATG_EcoTox2	2882	ATG_hAR_EcoTox2	3144	ATG_hAR_EcoTox2_dn		deleted
3	876	ATG_EcoTox2	2883	ATG_zfAR_EcoTox2	3145	ATG_zfAR_EcoTox2_up	ATG_zfAR_EcoTox2
3	876	ATG_EcoTox2	2883	ATG_zfAR_EcoTox2	3146	ATG_zfAR_EcoTox2_dn		deleted
3	876	ATG_EcoTox2	2884	ATG_M_61_EcoTox2	3147	ATG_M_61_EcoTox2_up	ATG_M_61_EcoTox2
3	876	ATG_EcoTox2	2884	ATG_M_61_EcoTox2	3148	ATG_M_61_EcoTox2_dn		deleted
3	876	ATG_EcoTox2	2885	ATG_M_06_EcoTox2	3149	ATG_M_06_EcoTox2_up	ATG_M_06_EcoTox2
3	876	ATG_EcoTox2	2885	ATG_M_06_EcoTox2	3150	ATG_M_06_EcoTox2_dn		deleted
3	876	ATG_EcoTox2	2886	ATG_M_32_EcoTox2	3151	ATG_M_32_EcoTox2_up	ATG_M_32_EcoTox2
3	876	ATG_EcoTox2	2886	ATG_M_32_EcoTox2	3152	ATG_M_32_EcoTox2_dn		deleted
3	876	ATG_EcoTox2	2887	ATG_M_19_EcoTox2	3153	ATG_M_19_EcoTox2_up	ATG_M_19_EcoTox2
3	876	ATG_EcoTox2	2887	ATG_M_19_EcoTox2	3154	ATG_M_19_EcoTox2_dn		deleted
3	876	ATG_EcoTox2	2859	ATG_hGR_EcoTox2	3155	ATG_hGR_EcoTox2_up	ATG_hGR_EcoTox2
3	876	ATG_EcoTox2	2859	ATG_hGR_EcoTox2	3156	ATG_hGR_EcoTox2_dn		deleted
4	7	BSK_3C	114	BSK_3C_Eselectin	145	BSK_3C_Eselectin_down		deleted
4	7	BSK_3C	114	BSK_3C_Eselectin	146	BSK_3C_Eselectin_up	BSK_3C_Eselectin
4	7	BSK_3C	115	BSK_3C_HLADR	147	BSK_3C_HLADR_down		deleted
4	7	BSK_3C	115	BSK_3C_HLADR	148	BSK_3C_HLADR_up	BSK_3C_HLADR
4	7	BSK_3C	116	BSK_3C_ICAM1	149	BSK_3C_ICAM1_down		deleted
4	7	BSK_3C	116	BSK_3C_ICAM1	150	BSK_3C_ICAM1_up	BSK_3C_ICAM1
4	7	BSK_3C	117	BSK_3C_IL8	151	BSK_3C_IL8_down		deleted
4	7	BSK_3C	117	BSK_3C_IL8	152	BSK_3C_IL8_up	BSK_3C_IL8
4	7	BSK_3C	118	BSK_3C_MCP1	153	BSK_3C_MCP1_down		deleted
4	7	BSK_3C	118	BSK_3C_MCP1	154	BSK_3C_MCP1_up	BSK_3C_MCP1
4	7	BSK_3C	119	BSK_3C_MIG	155	BSK_3C_MIG_down		deleted
4	7	BSK_3C	119	BSK_3C_MIG	156	BSK_3C_MIG_up	BSK_3C_MIG
4	7	BSK_3C	120	BSK_3C_Proliferation	157	BSK_3C_Proliferation_down		deleted
4	7	BSK_3C	120	BSK_3C_Proliferation	158	BSK_3C_Proliferation_up	BSK_3C_Proliferation
4	7	BSK_3C	121	BSK_3C_SRB	159	BSK_3C_SRB_down		deleted
4	7	BSK_3C	121	BSK_3C_SRB	160	BSK_3C_SRB_up	BSK_3C_SRB
4	7	BSK_3C	122	BSK_3C_Thrombomodulin	161	BSK_3C_Thrombomodulin_down		deleted
4	7	BSK_3C	122	BSK_3C_Thrombomodulin	162	BSK_3C_Thrombomodulin_up	BSK_3C_Thrombomodulin
4	7	BSK_3C	123	BSK_3C_TissueFactor	163	BSK_3C_TissueFactor_down		deleted
4	7	BSK_3C	123	BSK_3C_TissueFactor	164	BSK_3C_TissueFactor_up	BSK_3C_TissueFactor
4	7	BSK_3C	124	BSK_3C_uPAR	165	BSK_3C_uPAR_down		deleted
4	7	BSK_3C	124	BSK_3C_uPAR	166	BSK_3C_uPAR_up	BSK_3C_uPAR
4	7	BSK_3C	125	BSK_3C_VCAM1	167	BSK_3C_VCAM1_down		deleted
4	7	BSK_3C	125	BSK_3C_VCAM1	168	BSK_3C_VCAM1_up	BSK_3C_VCAM1
4	7	BSK_3C	126	BSK_3C_Vis	169	BSK_3C_Vis_down		deleted
4	7	BSK_3C	126	BSK_3C_Vis	170	BSK_3C_Vis_up	BSK_3C_Vis
4	8	BSK_4H	127	BSK_4H_Eotaxin3	171	BSK_4H_Eotaxin3_down		deleted
4	8	BSK_4H	127	BSK_4H_Eotaxin3	172	BSK_4H_Eotaxin3_up	BSK_4H_Eotaxin3
4	8	BSK_4H	128	BSK_4H_MCP1	173	BSK_4H_MCP1_down		deleted
4	8	BSK_4H	128	BSK_4H_MCP1	174	BSK_4H_MCP1_up	BSK_4H_MCP1
4	8	BSK_4H	129	BSK_4H_Pselectin	175	BSK_4H_Pselectin_down		deleted
4	8	BSK_4H	129	BSK_4H_Pselectin	176	BSK_4H_Pselectin_up	BSK_4H_Pselectin
4	8	BSK_4H	130	BSK_4H_SRB	177	BSK_4H_SRB_down		deleted
4	8	BSK_4H	130	BSK_4H_SRB	178	BSK_4H_SRB_up	BSK_4H_SRB
4	8	BSK_4H	131	BSK_4H_uPAR	179	BSK_4H_uPAR_down		deleted
4	8	BSK_4H	131	BSK_4H_uPAR	180	BSK_4H_uPAR_up	BSK_4H_uPAR
4	8	BSK_4H	132	BSK_4H_VCAM1	181	BSK_4H_VCAM1_down		deleted
4	8	BSK_4H	132	BSK_4H_VCAM1	182	BSK_4H_VCAM1_up	BSK_4H_VCAM1
4	8	BSK_4H	133	BSK_4H_VEGFRII	183	BSK_4H_VEGFRII_down		deleted
4	8	BSK_4H	133	BSK_4H_VEGFRII	184	BSK_4H_VEGFRII_up	BSK_4H_VEGFRII
4	9	BSK_BE3C	134	BSK_BE3C_HLADR	185	BSK_BE3C_HLADR_down		deleted
4	9	BSK_BE3C	134	BSK_BE3C_HLADR	186	BSK_BE3C_HLADR_up	BSK_BE3C_HLADR
4	9	BSK_BE3C	135	BSK_BE3C_IL1a	187	BSK_BE3C_IL1a_down		deleted
4	9	BSK_BE3C	135	BSK_BE3C_IL1a	188	BSK_BE3C_IL1a_up	BSK_BE3C_IL1a
4	9	BSK_BE3C	136	BSK_BE3C_IP10	189	BSK_BE3C_IP10_down		deleted
4	9	BSK_BE3C	136	BSK_BE3C_IP10	190	BSK_BE3C_IP10_up	BSK_BE3C_IP10
4	9	BSK_BE3C	137	BSK_BE3C_MIG	191	BSK_BE3C_MIG_down		deleted
4	9	BSK_BE3C	137	BSK_BE3C_MIG	192	BSK_BE3C_MIG_up	BSK_BE3C_MIG
4	9	BSK_BE3C	138	BSK_BE3C_MMP1	193	BSK_BE3C_MMP1_down		deleted
4	9	BSK_BE3C	138	BSK_BE3C_MMP1	194	BSK_BE3C_MMP1_up	BSK_BE3C_MMP1
4	9	BSK_BE3C	139	BSK_BE3C_PAI1	195	BSK_BE3C_PAI1_down		deleted
4	9	BSK_BE3C	139	BSK_BE3C_PAI1	196	BSK_BE3C_PAI1_up	BSK_BE3C_PAI1
4	9	BSK_BE3C	140	BSK_BE3C_SRB	197	BSK_BE3C_SRB_down		deleted
4	9	BSK_BE3C	140	BSK_BE3C_SRB	198	BSK_BE3C_SRB_up	BSK_BE3C_SRB
4	9	BSK_BE3C	141	BSK_BE3C_TGFb1	199	BSK_BE3C_TGFb1_down		deleted
4	9	BSK_BE3C	141	BSK_BE3C_TGFb1	200	BSK_BE3C_TGFb1_up	BSK_BE3C_TGFb1
4	9	BSK_BE3C	142	BSK_BE3C_tPA	201	BSK_BE3C_tPA_down		deleted
4	9	BSK_BE3C	142	BSK_BE3C_tPA	202	BSK_BE3C_tPA_up	BSK_BE3C_tPA
4	9	BSK_BE3C	143	BSK_BE3C_uPA	203	BSK_BE3C_uPA_down		deleted
4	9	BSK_BE3C	143	BSK_BE3C_uPA	204	BSK_BE3C_uPA_up	BSK_BE3C_uPA
4	9	BSK_BE3C	144	BSK_BE3C_uPAR	205	BSK_BE3C_uPAR_down		deleted
4	9	BSK_BE3C	144	BSK_BE3C_uPAR	206	BSK_BE3C_uPAR_up	BSK_BE3C_uPAR
4	10	BSK_CASM3C	145	BSK_CASM3C_HLADR	207	BSK_CASM3C_HLADR_down		deleted
4	10	BSK_CASM3C	145	BSK_CASM3C_HLADR	208	BSK_CASM3C_HLADR_up	BSK_CASM3C_HLADR
4	10	BSK_CASM3C	146	BSK_CASM3C_IL6	209	BSK_CASM3C_IL6_down		deleted
4	10	BSK_CASM3C	146	BSK_CASM3C_IL6	210	BSK_CASM3C_IL6_up	BSK_CASM3C_IL6
4	10	BSK_CASM3C	147	BSK_CASM3C_IL8	211	BSK_CASM3C_IL8_down		deleted
4	10	BSK_CASM3C	147	BSK_CASM3C_IL8	212	BSK_CASM3C_IL8_up	BSK_CASM3C_IL8
4	10	BSK_CASM3C	148	BSK_CASM3C_LDLR	213	BSK_CASM3C_LDLR_down		deleted
4	10	BSK_CASM3C	148	BSK_CASM3C_LDLR	214	BSK_CASM3C_LDLR_up	BSK_CASM3C_LDLR
4	10	BSK_CASM3C	149	BSK_CASM3C_MCP1	215	BSK_CASM3C_MCP1_down		deleted
4	10	BSK_CASM3C	149	BSK_CASM3C_MCP1	216	BSK_CASM3C_MCP1_up	BSK_CASM3C_MCP1
4	10	BSK_CASM3C	150	BSK_CASM3C_MCSF	217	BSK_CASM3C_MCSF_down		deleted
4	10	BSK_CASM3C	150	BSK_CASM3C_MCSF	218	BSK_CASM3C_MCSF_up	BSK_CASM3C_MCSF
4	10	BSK_CASM3C	151	BSK_CASM3C_MIG	219	BSK_CASM3C_MIG_down		deleted
4	10	BSK_CASM3C	151	BSK_CASM3C_MIG	220	BSK_CASM3C_MIG_up	BSK_CASM3C_MIG
4	10	BSK_CASM3C	152	BSK_CASM3C_Proliferation	221	BSK_CASM3C_Proliferation_down		deleted
4	10	BSK_CASM3C	152	BSK_CASM3C_Proliferation	222	BSK_CASM3C_Proliferation_up	BSK_CASM3C_Proliferation
4	10	BSK_CASM3C	153	BSK_CASM3C_SAA	223	BSK_CASM3C_SAA_down		deleted
4	10	BSK_CASM3C	153	BSK_CASM3C_SAA	224	BSK_CASM3C_SAA_up	BSK_CASM3C_SAA
4	10	BSK_CASM3C	154	BSK_CASM3C_SRB	225	BSK_CASM3C_SRB_down		deleted
4	10	BSK_CASM3C	154	BSK_CASM3C_SRB	226	BSK_CASM3C_SRB_up	BSK_CASM3C_SRB
4	10	BSK_CASM3C	155	BSK_CASM3C_Thrombomodulin	227	BSK_CASM3C_Thrombomodulin_down		deleted
4	10	BSK_CASM3C	155	BSK_CASM3C_Thrombomodulin	228	BSK_CASM3C_Thrombomodulin_up	BSK_CASM3C_Thrombomodulin
4	10	BSK_CASM3C	156	BSK_CASM3C_TissueFactor	229	BSK_CASM3C_TissueFactor_down		deleted
4	10	BSK_CASM3C	156	BSK_CASM3C_TissueFactor	230	BSK_CASM3C_TissueFactor_up	BSK_CASM3C_TissueFactor
4	10	BSK_CASM3C	157	BSK_CASM3C_uPAR	231	BSK_CASM3C_uPAR_down		deleted
4	10	BSK_CASM3C	157	BSK_CASM3C_uPAR	232	BSK_CASM3C_uPAR_up	BSK_CASM3C_uPAR
4	10	BSK_CASM3C	158	BSK_CASM3C_VCAM1	233	BSK_CASM3C_VCAM1_down		deleted
4	10	BSK_CASM3C	158	BSK_CASM3C_VCAM1	234	BSK_CASM3C_VCAM1_up	BSK_CASM3C_VCAM1
4	11	BSK_hDFCGF	159	BSK_hDFCGF_CollagenIII	235	BSK_hDFCGF_CollagenIII_down		deleted
4	11	BSK_hDFCGF	159	BSK_hDFCGF_CollagenIII	236	BSK_hDFCGF_CollagenIII_up	BSK_hDFCGF_CollagenIII
4	11	BSK_hDFCGF	160	BSK_hDFCGF_EGFR	237	BSK_hDFCGF_EGFR_down		deleted
4	11	BSK_hDFCGF	160	BSK_hDFCGF_EGFR	238	BSK_hDFCGF_EGFR_up	BSK_hDFCGF_EGFR
4	11	BSK_hDFCGF	161	BSK_hDFCGF_IL8	239	BSK_hDFCGF_IL8_down		deleted
4	11	BSK_hDFCGF	161	BSK_hDFCGF_IL8	240	BSK_hDFCGF_IL8_up	BSK_hDFCGF_IL8
4	11	BSK_hDFCGF	162	BSK_hDFCGF_IP10	241	BSK_hDFCGF_IP10_down		deleted
4	11	BSK_hDFCGF	162	BSK_hDFCGF_IP10	242	BSK_hDFCGF_IP10_up	BSK_hDFCGF_IP10
4	11	BSK_hDFCGF	163	BSK_hDFCGF_MCSF	243	BSK_hDFCGF_MCSF_down		deleted
4	11	BSK_hDFCGF	163	BSK_hDFCGF_MCSF	244	BSK_hDFCGF_MCSF_up	BSK_hDFCGF_MCSF
4	11	BSK_hDFCGF	164	BSK_hDFCGF_MIG	245	BSK_hDFCGF_MIG_down		deleted
4	11	BSK_hDFCGF	164	BSK_hDFCGF_MIG	246	BSK_hDFCGF_MIG_up	BSK_hDFCGF_MIG
4	11	BSK_hDFCGF	165	BSK_hDFCGF_MMP1	247	BSK_hDFCGF_MMP1_down		deleted
4	11	BSK_hDFCGF	165	BSK_hDFCGF_MMP1	248	BSK_hDFCGF_MMP1_up	BSK_hDFCGF_MMP1
4	11	BSK_hDFCGF	166	BSK_hDFCGF_PAI1	249	BSK_hDFCGF_PAI1_down		deleted
4	11	BSK_hDFCGF	166	BSK_hDFCGF_PAI1	250	BSK_hDFCGF_PAI1_up	BSK_hDFCGF_PAI1
4	11	BSK_hDFCGF	167	BSK_hDFCGF_Proliferation	251	BSK_hDFCGF_Proliferation_down		deleted
4	11	BSK_hDFCGF	167	BSK_hDFCGF_Proliferation	252	BSK_hDFCGF_Proliferation_up	BSK_hDFCGF_Proliferation
4	11	BSK_hDFCGF	168	BSK_hDFCGF_SRB	253	BSK_hDFCGF_SRB_down		deleted
4	11	BSK_hDFCGF	168	BSK_hDFCGF_SRB	254	BSK_hDFCGF_SRB_up	BSK_hDFCGF_SRB
4	11	BSK_hDFCGF	169	BSK_hDFCGF_TIMP1	255	BSK_hDFCGF_TIMP1_down		deleted
4	11	BSK_hDFCGF	169	BSK_hDFCGF_TIMP1	256	BSK_hDFCGF_TIMP1_up	BSK_hDFCGF_TIMP1
4	11	BSK_hDFCGF	170	BSK_hDFCGF_VCAM1	257	BSK_hDFCGF_VCAM1_down		deleted
4	11	BSK_hDFCGF	170	BSK_hDFCGF_VCAM1	258	BSK_hDFCGF_VCAM1_up	BSK_hDFCGF_VCAM1
4	12	BSK_KF3CT	171	BSK_KF3CT_ICAM1	259	BSK_KF3CT_ICAM1_down		deleted
4	12	BSK_KF3CT	171	BSK_KF3CT_ICAM1	260	BSK_KF3CT_ICAM1_up	BSK_KF3CT_ICAM1
4	12	BSK_KF3CT	172	BSK_KF3CT_IL1a	261	BSK_KF3CT_IL1a_down		deleted
4	12	BSK_KF3CT	172	BSK_KF3CT_IL1a	262	BSK_KF3CT_IL1a_up	BSK_KF3CT_IL1a
4	12	BSK_KF3CT	173	BSK_KF3CT_IP10	263	BSK_KF3CT_IP10_down		deleted
4	12	BSK_KF3CT	173	BSK_KF3CT_IP10	264	BSK_KF3CT_IP10_up	BSK_KF3CT_IP10
4	12	BSK_KF3CT	174	BSK_KF3CT_MCP1	265	BSK_KF3CT_MCP1_down		deleted
4	12	BSK_KF3CT	174	BSK_KF3CT_MCP1	266	BSK_KF3CT_MCP1_up	BSK_KF3CT_MCP1
4	12	BSK_KF3CT	175	BSK_KF3CT_MMP9	267	BSK_KF3CT_MMP9_down		deleted
4	12	BSK_KF3CT	175	BSK_KF3CT_MMP9	268	BSK_KF3CT_MMP9_up	BSK_KF3CT_MMP9
4	12	BSK_KF3CT	176	BSK_KF3CT_SRB	269	BSK_KF3CT_SRB_down		deleted
4	12	BSK_KF3CT	176	BSK_KF3CT_SRB	270	BSK_KF3CT_SRB_up	BSK_KF3CT_SRB
4	12	BSK_KF3CT	177	BSK_KF3CT_TGFb1	271	BSK_KF3CT_TGFb1_down		deleted
4	12	BSK_KF3CT	177	BSK_KF3CT_TGFb1	272	BSK_KF3CT_TGFb1_up	BSK_KF3CT_TGFb1
4	12	BSK_KF3CT	178	BSK_KF3CT_TIMP2	273	BSK_KF3CT_TIMP2_down		deleted
4	12	BSK_KF3CT	178	BSK_KF3CT_TIMP2	274	BSK_KF3CT_TIMP2_up	BSK_KF3CT_TIMP2
4	12	BSK_KF3CT	179	BSK_KF3CT_uPA	275	BSK_KF3CT_uPA_down		deleted
4	12	BSK_KF3CT	179	BSK_KF3CT_uPA	276	BSK_KF3CT_uPA_up	BSK_KF3CT_uPA
4	13	BSK_LPS	180	BSK_LPS_CD40	277	BSK_LPS_CD40_down		deleted
4	13	BSK_LPS	180	BSK_LPS_CD40	278	BSK_LPS_CD40_up	BSK_LPS_CD40
4	13	BSK_LPS	181	BSK_LPS_Eselectin	279	BSK_LPS_Eselectin_down		deleted
4	13	BSK_LPS	181	BSK_LPS_Eselectin	280	BSK_LPS_Eselectin_up	BSK_LPS_Eselectin
4	13	BSK_LPS	182	BSK_LPS_IL1a	281	BSK_LPS_IL1a_down		deleted
4	13	BSK_LPS	182	BSK_LPS_IL1a	282	BSK_LPS_IL1a_up	BSK_LPS_IL1a
4	13	BSK_LPS	183	BSK_LPS_IL8	283	BSK_LPS_IL8_down		deleted
4	13	BSK_LPS	183	BSK_LPS_IL8	284	BSK_LPS_IL8_up	BSK_LPS_IL8
4	13	BSK_LPS	184	BSK_LPS_MCP1	285	BSK_LPS_MCP1_down		deleted
4	13	BSK_LPS	184	BSK_LPS_MCP1	286	BSK_LPS_MCP1_up	BSK_LPS_MCP1
4	13	BSK_LPS	185	BSK_LPS_MCSF	287	BSK_LPS_MCSF_down		deleted
4	13	BSK_LPS	185	BSK_LPS_MCSF	288	BSK_LPS_MCSF_up	BSK_LPS_MCSF
4	13	BSK_LPS	186	BSK_LPS_PGE2	289	BSK_LPS_PGE2_down		deleted
4	13	BSK_LPS	186	BSK_LPS_PGE2	290	BSK_LPS_PGE2_up	BSK_LPS_PGE2
4	13	BSK_LPS	187	BSK_LPS_SRB	291	BSK_LPS_SRB_down		deleted
4	13	BSK_LPS	187	BSK_LPS_SRB	292	BSK_LPS_SRB_up	BSK_LPS_SRB
4	13	BSK_LPS	188	BSK_LPS_TissueFactor	293	BSK_LPS_TissueFactor_down		deleted
4	13	BSK_LPS	188	BSK_LPS_TissueFactor	294	BSK_LPS_TissueFactor_up	BSK_LPS_TissueFactor
4	13	BSK_LPS	189	BSK_LPS_TNFa	295	BSK_LPS_TNFa_down		deleted
4	13	BSK_LPS	189	BSK_LPS_TNFa	296	BSK_LPS_TNFa_up	BSK_LPS_TNFa
4	13	BSK_LPS	190	BSK_LPS_VCAM1	297	BSK_LPS_VCAM1_down		deleted
4	13	BSK_LPS	190	BSK_LPS_VCAM1	298	BSK_LPS_VCAM1_up	BSK_LPS_VCAM1
4	14	BSK_SAg	191	BSK_SAg_CD38	299	BSK_SAg_CD38_down		deleted
4	14	BSK_SAg	191	BSK_SAg_CD38	300	BSK_SAg_CD38_up	BSK_SAg_CD38
4	14	BSK_SAg	192	BSK_SAg_CD40	301	BSK_SAg_CD40_down		deleted
4	14	BSK_SAg	192	BSK_SAg_CD40	302	BSK_SAg_CD40_up	BSK_SAg_CD40
4	14	BSK_SAg	193	BSK_SAg_CD69	303	BSK_SAg_CD69_down		deleted
4	14	BSK_SAg	193	BSK_SAg_CD69	304	BSK_SAg_CD69_up	BSK_SAg_CD69
4	14	BSK_SAg	194	BSK_SAg_Eselectin	305	BSK_SAg_Eselectin_down		deleted
4	14	BSK_SAg	194	BSK_SAg_Eselectin	306	BSK_SAg_Eselectin_up	BSK_SAg_Eselectin
4	14	BSK_SAg	195	BSK_SAg_IL8	307	BSK_SAg_IL8_down		deleted
4	14	BSK_SAg	195	BSK_SAg_IL8	308	BSK_SAg_IL8_up	BSK_SAg_IL8
4	14	BSK_SAg	196	BSK_SAg_MCP1	309	BSK_SAg_MCP1_down		deleted
4	14	BSK_SAg	196	BSK_SAg_MCP1	310	BSK_SAg_MCP1_up	BSK_SAg_MCP1
4	14	BSK_SAg	197	BSK_SAg_MIG	311	BSK_SAg_MIG_down		deleted
4	14	BSK_SAg	197	BSK_SAg_MIG	312	BSK_SAg_MIG_up	BSK_SAg_MIG
4	14	BSK_SAg	198	BSK_SAg_PBMCCytotoxicity	313	BSK_SAg_PBMCCytotoxicity_down		deleted
4	14	BSK_SAg	198	BSK_SAg_PBMCCytotoxicity	314	BSK_SAg_PBMCCytotoxicity_up	BSK_SAg_PBMCCytotoxicity
4	14	BSK_SAg	199	BSK_SAg_Proliferation	315	BSK_SAg_Proliferation_down		deleted
4	14	BSK_SAg	199	BSK_SAg_Proliferation	316	BSK_SAg_Proliferation_up	BSK_SAg_Proliferation
4	14	BSK_SAg	200	BSK_SAg_SRB	317	BSK_SAg_SRB_down		deleted
4	14	BSK_SAg	200	BSK_SAg_SRB	318	BSK_SAg_SRB_up	BSK_SAg_SRB
4	433	BSK_BT	1068	BSK_BT_Bcell_Proliferation	2809	BSK_BT_Bcell_Proliferation_up	BSK_BT_Bcell_Proliferation
4	433	BSK_BT	1068	BSK_BT_Bcell_Proliferation	2810	BSK_BT_Bcell_Proliferation_down		deleted
4	433	BSK_BT	1069	BSK_BT_PBMCCytotoxicity	2811	BSK_BT_PBMCCytotoxicity_up	BSK_BT_PBMCCytotoxicity
4	433	BSK_BT	1069	BSK_BT_PBMCCytotoxicity	2812	BSK_BT_PBMCCytotoxicity_down		deleted
4	433	BSK_BT	1070	BSK_BT_sIgG	2813	BSK_BT_sIgG_up	BSK_BT_sIgG
4	433	BSK_BT	1070	BSK_BT_sIgG	2814	BSK_BT_sIgG_down		deleted
4	433	BSK_BT	1071	BSK_BT_xIL17A	2815	BSK_BT_xIL17A_up	BSK_BT_xIL17A
4	433	BSK_BT	1071	BSK_BT_xIL17A	2816	BSK_BT_xIL17A_down		deleted
4	433	BSK_BT	1072	BSK_BT_xIL17F	2817	BSK_BT_xIL17F_up	BSK_BT_xIL17F
4	433	BSK_BT	1072	BSK_BT_xIL17F	2818	BSK_BT_xIL17F_down		deleted
4	433	BSK_BT	1073	BSK_BT_xIL2	2819	BSK_BT_xIL2_up	BSK_BT_xIL2
4	433	BSK_BT	1073	BSK_BT_xIL2	2820	BSK_BT_xIL2_down		deleted
4	433	BSK_BT	1074	BSK_BT_xIL6	2821	BSK_BT_xIL6_up	BSK_BT_xIL6
4	433	BSK_BT	1074	BSK_BT_xIL6	2822	BSK_BT_xIL6_down		deleted
4	433	BSK_BT	1075	BSK_BT_xTNFa	2823	BSK_BT_xTNFa_up	BSK_BT_xTNFa
4	433	BSK_BT	1075	BSK_BT_xTNFa	2824	BSK_BT_xTNFa_down		deleted
4	435	BSK_MyoF	1081	BSK_MyoF_ACTA1	2825	BSK_MyoF_ACTA1_up	BSK_MyoF_ACTA1
4	435	BSK_MyoF	1081	BSK_MyoF_ACTA1	2826	BSK_MyoF_ACTA1_down		deleted
4	435	BSK_MyoF	1082	BSK_MyoF_bFGF	2827	BSK_MyoF_bFGF_up	BSK_MyoF_bFGF
4	435	BSK_MyoF	1082	BSK_MyoF_bFGF	2828	BSK_MyoF_bFGF_down		deleted
4	435	BSK_MyoF	1083	BSK_MyoF_VCAM1	2829	BSK_MyoF_VCAM1_up	BSK_MyoF_VCAM1
4	435	BSK_MyoF	1083	BSK_MyoF_VCAM1	2830	BSK_MyoF_VCAM1_down		deleted
4	435	BSK_MyoF	1084	BSK_MyoF_CollagenI	2831	BSK_MyoF_CollagenI_up	BSK_MyoF_CollagenI
4	435	BSK_MyoF	1084	BSK_MyoF_CollagenI	2832	BSK_MyoF_CollagenI_down		deleted
4	435	BSK_MyoF	1085	BSK_MyoF_CollagenIII	2833	BSK_MyoF_CollagenIII_up	BSK_MyoF_CollagenIII
4	435	BSK_MyoF	1085	BSK_MyoF_CollagenIII	2834	BSK_MyoF_CollagenIII_down		deleted
4	435	BSK_MyoF	1086	BSK_MyoF_CollagenIV	2835	BSK_MyoF_CollagenIV_up	BSK_MyoF_CollagenIV
4	435	BSK_MyoF	1086	BSK_MyoF_CollagenIV	2836	BSK_MyoF_CollagenIV_down		deleted
4	435	BSK_MyoF	1087	BSK_MyoF_IL8	2837	BSK_MyoF_IL8_up	BSK_MyoF_IL8
4	435	BSK_MyoF	1087	BSK_MyoF_IL8	2838	BSK_MyoF_IL8_down		deleted
4	435	BSK_MyoF	1088	BSK_MyoF_Decorin	2839	BSK_MyoF_Decorin_up	BSK_MyoF_Decorin
4	435	BSK_MyoF	1088	BSK_MyoF_Decorin	2840	BSK_MyoF_Decorin_down		deleted
4	435	BSK_MyoF	1089	BSK_MyoF_MMP1	2841	BSK_MyoF_MMP1_up	BSK_MyoF_MMP1
4	435	BSK_MyoF	1089	BSK_MyoF_MMP1	2842	BSK_MyoF_MMP1_down		deleted
4	435	BSK_MyoF	1090	BSK_MyoF_PAI1	2843	BSK_MyoF_PAI1_up	BSK_MyoF_PAI1
4	435	BSK_MyoF	1090	BSK_MyoF_PAI1	2844	BSK_MyoF_PAI1_down		deleted
4	435	BSK_MyoF	1091	BSK_MyoF_SRB	2845	BSK_MyoF_SRB_up	BSK_MyoF_SRB
4	435	BSK_MyoF	1091	BSK_MyoF_SRB	2846	BSK_MyoF_SRB_down		deleted
4	435	BSK_MyoF	1092	BSK_MyoF_TIMP1	2847	BSK_MyoF_TIMP1_up	BSK_MyoF_TIMP1
4	435	BSK_MyoF	1092	BSK_MyoF_TIMP1	2848	BSK_MyoF_TIMP1_down		deleted
4	857	BSK_BF4T	2719	BSK_BF4T_MCP1	2849	BSK_BF4T_MCP1_up	BSK_BF4T_MCP1
4	857	BSK_BF4T	2719	BSK_BF4T_MCP1	2850	BSK_BF4T_MCP1_down		deleted
4	857	BSK_BF4T	2720	BSK_BF4T_Eotaxin3	2851	BSK_BF4T_Eotaxin3_up	BSK_BF4T_Eotaxin3
4	857	BSK_BF4T	2720	BSK_BF4T_Eotaxin3	2852	BSK_BF4T_Eotaxin3_down		deleted
4	857	BSK_BF4T	2721	BSK_BF4T_VCAM1	2853	BSK_BF4T_VCAM1_up	BSK_BF4T_VCAM1
4	857	BSK_BF4T	2721	BSK_BF4T_VCAM1	2854	BSK_BF4T_VCAM1_down		deleted
4	857	BSK_BF4T	2722	BSK_BF4T_ICAM1	2855	BSK_BF4T_ICAM1_up	BSK_BF4T_ICAM1
4	857	BSK_BF4T	2722	BSK_BF4T_ICAM1	2856	BSK_BF4T_ICAM1_down		deleted
4	857	BSK_BF4T	2723	BSK_BF4T_CD90	2857	BSK_BF4T_CD90_up	BSK_BF4T_CD90
4	857	BSK_BF4T	2723	BSK_BF4T_CD90	2858	BSK_BF4T_CD90_down		deleted
4	857	BSK_BF4T	2724	BSK_BF4T_IL8	2859	BSK_BF4T_IL8_up	BSK_BF4T_IL8
4	857	BSK_BF4T	2724	BSK_BF4T_IL8	2860	BSK_BF4T_IL8_down		deleted
4	857	BSK_BF4T	2725	BSK_BF4T_IL1a	2861	BSK_BF4T_IL1a_up	BSK_BF4T_IL1a
4	857	BSK_BF4T	2725	BSK_BF4T_IL1a	2862	BSK_BF4T_IL1a_down		deleted
4	857	BSK_BF4T	2726	BSK_BF4T_Keratin818	2863	BSK_BF4T_Keratin818_up	BSK_BF4T_Keratin818
4	857	BSK_BF4T	2726	BSK_BF4T_Keratin818	2864	BSK_BF4T_Keratin818_down		deleted
4	857	BSK_BF4T	2727	BSK_BF4T_MMP1	2865	BSK_BF4T_MMP1_up	BSK_BF4T_MMP1
4	857	BSK_BF4T	2727	BSK_BF4T_MMP1	2866	BSK_BF4T_MMP1_down		deleted
4	857	BSK_BF4T	2728	BSK_BF4T_MMP3	2867	BSK_BF4T_MMP3_up	BSK_BF4T_MMP3
4	857	BSK_BF4T	2728	BSK_BF4T_MMP3	2868	BSK_BF4T_MMP3_down		deleted
4	857	BSK_BF4T	2729	BSK_BF4T_MMP9	2869	BSK_BF4T_MMP9_up	BSK_BF4T_MMP9
4	857	BSK_BF4T	2729	BSK_BF4T_MMP9	2870	BSK_BF4T_MMP9_down		deleted
4	857	BSK_BF4T	2730	BSK_BF4T_PAI1	2871	BSK_BF4T_PAI1_up	BSK_BF4T_PAI1
4	857	BSK_BF4T	2730	BSK_BF4T_PAI1	2872	BSK_BF4T_PAI1_down		deleted
4	857	BSK_BF4T	2731	BSK_BF4T_SRB	2873	BSK_BF4T_SRB_up	BSK_BF4T_SRB
4	857	BSK_BF4T	2731	BSK_BF4T_SRB	2874	BSK_BF4T_SRB_down		deleted
4	857	BSK_BF4T	2732	BSK_BF4T_tPA	2875	BSK_BF4T_tPA_up	BSK_BF4T_tPA
4	857	BSK_BF4T	2732	BSK_BF4T_tPA	2876	BSK_BF4T_tPA_down		deleted
4	857	BSK_BF4T	2733	BSK_BF4T_uPA	2877	BSK_BF4T_uPA_up	BSK_BF4T_uPA
4	857	BSK_BF4T	2733	BSK_BF4T_uPA	2878	BSK_BF4T_uPA_down		deleted
4	9	BSK_BE3C	2734	BSK_BE3C_ICAM1	2879	BSK_BE3C_ICAM1_up	BSK_BE3C_ICAM1
4	9	BSK_BE3C	2734	BSK_BE3C_ICAM1	2880	BSK_BE3C_ICAM1_down		deleted
4	9	BSK_BE3C	2735	BSK_BE3C_ITAC	2881	BSK_BE3C_ITAC_up	BSK_BE3C_ITAC
4	9	BSK_BE3C	2735	BSK_BE3C_ITAC	2882	BSK_BE3C_ITAC_down		deleted
4	9	BSK_BE3C	2736	BSK_BE3C_IL8	2883	BSK_BE3C_IL8_up	BSK_BE3C_IL8
4	9	BSK_BE3C	2736	BSK_BE3C_IL8	2884	BSK_BE3C_IL8_down		deleted
4	9	BSK_BE3C	2737	BSK_BE3C_EGFR	2885	BSK_BE3C_EGFR_up	BSK_BE3C_EGFR
4	9	BSK_BE3C	2737	BSK_BE3C_EGFR	2886	BSK_BE3C_EGFR_down		deleted
4	9	BSK_BE3C	2738	BSK_BE3C_Keratin818	2887	BSK_BE3C_Keratin818_up	BSK_BE3C_Keratin818
4	9	BSK_BE3C	2738	BSK_BE3C_Keratin818	2888	BSK_BE3C_Keratin818_down		deleted
4	9	BSK_BE3C	2739	BSK_BE3C_MMP9	2889	BSK_BE3C_MMP9_up	BSK_BE3C_MMP9
4	9	BSK_BE3C	2739	BSK_BE3C_MMP9	2890	BSK_BE3C_MMP9_down		deleted
4	10	BSK_CASM3C	2740	BSK_CASM3C_PAI1	2891	BSK_CASM3C_PAI1_up	BSK_CASM3C_PAI1
4	10	BSK_CASM3C	2740	BSK_CASM3C_PAI1	2892	BSK_CASM3C_PAI1_down		deleted
4	11	BSK_hDFCGF	2741	BSK_hDFCGF_MCP1	2893	BSK_hDFCGF_MCP1_up	BSK_hDFCGF_MCP1
4	11	BSK_hDFCGF	2741	BSK_hDFCGF_MCP1	2894	BSK_hDFCGF_MCP1_down		deleted
4	11	BSK_hDFCGF	2742	BSK_hDFCGF_ICAM1	2895	BSK_hDFCGF_ICAM1_up	BSK_hDFCGF_ICAM1
4	11	BSK_hDFCGF	2742	BSK_hDFCGF_ICAM1	2896	BSK_hDFCGF_ICAM1_down		deleted
4	11	BSK_hDFCGF	2743	BSK_hDFCGF_CollagenI	2897	BSK_hDFCGF_CollagenI_up	BSK_hDFCGF_CollagenI
4	11	BSK_hDFCGF	2743	BSK_hDFCGF_CollagenI	2898	BSK_hDFCGF_CollagenI_down		deleted
4	11	BSK_hDFCGF	2744	BSK_hDFCGF_ITAC	2899	BSK_hDFCGF_ITAC_up	BSK_hDFCGF_ITAC
4	11	BSK_hDFCGF	2744	BSK_hDFCGF_ITAC	2900	BSK_hDFCGF_ITAC_down		deleted
4	11	BSK_hDFCGF	2745	BSK_hDFCGF_TIMP2	2901	BSK_hDFCGF_TIMP2_up	BSK_hDFCGF_TIMP2
4	11	BSK_hDFCGF	2745	BSK_hDFCGF_TIMP2	2902	BSK_hDFCGF_TIMP2_down		deleted
4	12	BSK_KF3CT	2746	BSK_KF3CT_IL8	2903	BSK_KF3CT_IL8_up	BSK_KF3CT_IL8
4	12	BSK_KF3CT	2746	BSK_KF3CT_IL8	2904	BSK_KF3CT_IL8_down		deleted
4	12	BSK_KF3CT	2747	BSK_KF3CT_MIG	2905	BSK_KF3CT_MIG_up	BSK_KF3CT_MIG
4	12	BSK_KF3CT	2747	BSK_KF3CT_MIG	2906	BSK_KF3CT_MIG_down		deleted
4	12	BSK_KF3CT	2748	BSK_KF3CT_PAI1	2907	BSK_KF3CT_PAI1_up	BSK_KF3CT_PAI1
4	12	BSK_KF3CT	2748	BSK_KF3CT_PAI1	2908	BSK_KF3CT_PAI1_down		deleted
4	856	BSK_IMphg	2749	BSK_IMphg_MCP1	2909	BSK_IMphg_MCP1_up	BSK_IMphg_MCP1
4	856	BSK_IMphg	2749	BSK_IMphg_MCP1	2910	BSK_IMphg_MCP1_down		deleted
4	856	BSK_IMphg	2750	BSK_IMphg_MIP1a	2911	BSK_IMphg_MIP1a_up	BSK_IMphg_MIP1a
4	856	BSK_IMphg	2750	BSK_IMphg_MIP1a	2912	BSK_IMphg_MIP1a_down		deleted
4	856	BSK_IMphg	2751	BSK_IMphg_VCAM1	2913	BSK_IMphg_VCAM1_up	BSK_IMphg_VCAM1
4	856	BSK_IMphg	2751	BSK_IMphg_VCAM1	2914	BSK_IMphg_VCAM1_down		deleted
4	856	BSK_IMphg	2752	BSK_IMphg_CD40	2915	BSK_IMphg_CD40_up	BSK_IMphg_CD40
4	856	BSK_IMphg	2752	BSK_IMphg_CD40	2916	BSK_IMphg_CD40_down		deleted
4	856	BSK_IMphg	2753	BSK_IMphg_ESelectin	2917	BSK_IMphg_ESelectin_up	BSK_IMphg_ESelectin
4	856	BSK_IMphg	2753	BSK_IMphg_ESelectin	2918	BSK_IMphg_ESelectin_down		deleted
4	856	BSK_IMphg	2754	BSK_IMphg_CD69	2919	BSK_IMphg_CD69_up	BSK_IMphg_CD69
4	856	BSK_IMphg	2754	BSK_IMphg_CD69	2920	BSK_IMphg_CD69_down		deleted
4	856	BSK_IMphg	2755	BSK_IMphg_IL8	2921	BSK_IMphg_IL8_up	BSK_IMphg_IL8
4	856	BSK_IMphg	2755	BSK_IMphg_IL8	2922	BSK_IMphg_IL8_down		deleted
4	856	BSK_IMphg	2756	BSK_IMphg_IL1a	2923	BSK_IMphg_IL1a_up	BSK_IMphg_IL1a
4	856	BSK_IMphg	2756	BSK_IMphg_IL1a	2924	BSK_IMphg_IL1a_down		deleted
4	856	BSK_IMphg	2757	BSK_IMphg_MCSF	2925	BSK_IMphg_MCSF_up	BSK_IMphg_MCSF
4	856	BSK_IMphg	2757	BSK_IMphg_MCSF	2926	BSK_IMphg_MCSF_down		deleted
4	856	BSK_IMphg	2758	BSK_IMphg_IL10	2927	BSK_IMphg_IL10_up	BSK_IMphg_IL10
4	856	BSK_IMphg	2758	BSK_IMphg_IL10	2928	BSK_IMphg_IL10_down		deleted
4	856	BSK_IMphg	2759	BSK_IMphg_SRB	2929	BSK_IMphg_SRB_up	BSK_IMphg_SRB
4	856	BSK_IMphg	2759	BSK_IMphg_SRB	2930	BSK_IMphg_SRB_down		deleted
4	856	BSK_IMphg	2760	BSK_IMphg_SRB.Mphg	2931	BSK_IMphg_SRB.Mphg_up	BSK_IMphg_SRB.Mphg
4	856	BSK_IMphg	2760	BSK_IMphg_SRB.Mphg	2932	BSK_IMphg_SRB.Mphg_down		deleted
4	13	BSK_LPS	2761	BSK_LPS_Thrombomodulin	2933	BSK_LPS_Thrombomodulin_up	BSK_LPS_Thrombomodulin
4	13	BSK_LPS	2761	BSK_LPS_Thrombomodulin	2934	BSK_LPS_Thrombomodulin_down		deleted
4	13	BSK_LPS	2762	BSK_LPS_CD69	2935	BSK_LPS_CD69_up	BSK_LPS_CD69
4	13	BSK_LPS	2762	BSK_LPS_CD69	2936	BSK_LPS_CD69_down		deleted
5	15	NVS_ADME_hCYP19A1	201	NVS_ADME_hCYP19A1	319	NVS_ADME_hCYP19A1	NVS_ADME_hCYP19A1
5	15	NVS_ADME_hCYP19A1	201	NVS_ADME_hCYP19A1	320	NVS_ADME_hCYP19A1_Activator		deleted
5	16	NVS_ADME_hCYP1A1	202	NVS_ADME_hCYP1A1	321	NVS_ADME_hCYP1A1	NVS_ADME_hCYP1A1
5	16	NVS_ADME_hCYP1A1	202	NVS_ADME_hCYP1A1	322	NVS_ADME_hCYP1A1_Activator		deleted
5	17	NVS_ADME_hCYP1A2	203	NVS_ADME_hCYP1A2	323	NVS_ADME_hCYP1A2	NVS_ADME_hCYP1A2
5	17	NVS_ADME_hCYP1A2	203	NVS_ADME_hCYP1A2	324	NVS_ADME_hCYP1A2_Activator		deleted
5	18	NVS_ADME_hCYP1B1	204	NVS_ADME_hCYP1B1	325	NVS_ADME_hCYP1B1	NVS_ADME_hCYP1B1
5	18	NVS_ADME_hCYP1B1	204	NVS_ADME_hCYP1B1	326	NVS_ADME_hCYP1B1_Activator		deleted
5	19	NVS_ADME_hCYP2A6	205	NVS_ADME_hCYP2A6	327	NVS_ADME_hCYP2A6	NVS_ADME_hCYP2A6
5	19	NVS_ADME_hCYP2A6	205	NVS_ADME_hCYP2A6	328	NVS_ADME_hCYP2A6_Activator		deleted
5	20	NVS_ADME_hCYP2B6	206	NVS_ADME_hCYP2B6	329	NVS_ADME_hCYP2B6	NVS_ADME_hCYP2B6
5	20	NVS_ADME_hCYP2B6	206	NVS_ADME_hCYP2B6	330	NVS_ADME_hCYP2B6_Activator		deleted
5	21	NVS_ADME_hCYP2C18	207	NVS_ADME_hCYP2C18	331	NVS_ADME_hCYP2C18	NVS_ADME_hCYP2C18
5	21	NVS_ADME_hCYP2C18	207	NVS_ADME_hCYP2C18	332	NVS_ADME_hCYP2C18_Activator		deleted
5	22	NVS_ADME_hCYP2C19	208	NVS_ADME_hCYP2C19	333	NVS_ADME_hCYP2C19	NVS_ADME_hCYP2C19
5	22	NVS_ADME_hCYP2C19	208	NVS_ADME_hCYP2C19	334	NVS_ADME_hCYP2C19_Activator		deleted
5	23	NVS_ADME_hCYP2C8	209	NVS_ADME_hCYP2C8	335	NVS_ADME_hCYP2C8	NVS_ADME_hCYP2C8
5	23	NVS_ADME_hCYP2C8	209	NVS_ADME_hCYP2C8	336	NVS_ADME_hCYP2C8_Activator		deleted
5	24	NVS_ADME_hCYP2C9	210	NVS_ADME_hCYP2C9	337	NVS_ADME_hCYP2C9	NVS_ADME_hCYP2C9
5	24	NVS_ADME_hCYP2C9	210	NVS_ADME_hCYP2C9	338	NVS_ADME_hCYP2C9_Activator		deleted
5	25	NVS_ADME_hCYP2D6	211	NVS_ADME_hCYP2D6	339	NVS_ADME_hCYP2D6	NVS_ADME_hCYP2D6
5	25	NVS_ADME_hCYP2D6	211	NVS_ADME_hCYP2D6	340	NVS_ADME_hCYP2D6_Activator		deleted
5	26	NVS_ADME_hCYP2E1	212	NVS_ADME_hCYP2E1	341	NVS_ADME_hCYP2E1	NVS_ADME_hCYP2E1
5	26	NVS_ADME_hCYP2E1	212	NVS_ADME_hCYP2E1	342	NVS_ADME_hCYP2E1_Activator		deleted
5	27	NVS_ADME_hCYP2J2	213	NVS_ADME_hCYP2J2	343	NVS_ADME_hCYP2J2	NVS_ADME_hCYP2J2
5	27	NVS_ADME_hCYP2J2	213	NVS_ADME_hCYP2J2	344	NVS_ADME_hCYP2J2_Activator		deleted
5	28	NVS_ADME_hCYP3A4	214	NVS_ADME_hCYP3A4	345	NVS_ADME_hCYP3A4	NVS_ADME_hCYP3A4
5	28	NVS_ADME_hCYP3A4	214	NVS_ADME_hCYP3A4	346	NVS_ADME_hCYP3A4_Activator		deleted
5	29	NVS_ADME_hCYP3A5	215	NVS_ADME_hCYP3A5	347	NVS_ADME_hCYP3A5	NVS_ADME_hCYP3A5
5	29	NVS_ADME_hCYP3A5	215	NVS_ADME_hCYP3A5	348	NVS_ADME_hCYP3A5_Activator		deleted
5	30	NVS_ADME_hCYP4F12	216	NVS_ADME_hCYP4F12	349	NVS_ADME_hCYP4F12	NVS_ADME_hCYP4F12
5	30	NVS_ADME_hCYP4F12	216	NVS_ADME_hCYP4F12	350	NVS_ADME_hCYP4F12_Activator		deleted
5	31	NVS_ADME_rCYP1A1	217	NVS_ADME_rCYP1A1	351	NVS_ADME_rCYP1A1	NVS_ADME_rCYP1A1
5	31	NVS_ADME_rCYP1A1	217	NVS_ADME_rCYP1A1	352	NVS_ADME_rCYP1A1_Activator		deleted
5	32	NVS_ADME_rCYP1A2	218	NVS_ADME_rCYP1A2	353	NVS_ADME_rCYP1A2	NVS_ADME_rCYP1A2
5	32	NVS_ADME_rCYP1A2	218	NVS_ADME_rCYP1A2	354	NVS_ADME_rCYP1A2_Activator		deleted
5	33	NVS_ADME_rCYP2A1	219	NVS_ADME_rCYP2A1	355	NVS_ADME_rCYP2A1	NVS_ADME_rCYP2A1
5	33	NVS_ADME_rCYP2A1	219	NVS_ADME_rCYP2A1	356	NVS_ADME_rCYP2A1_Activator		deleted
5	34	NVS_ADME_rCYP2A2	220	NVS_ADME_rCYP2A2	357	NVS_ADME_rCYP2A2	NVS_ADME_rCYP2A2
5	34	NVS_ADME_rCYP2A2	220	NVS_ADME_rCYP2A2	358	NVS_ADME_rCYP2A2_Activator		deleted
5	35	NVS_ADME_rCYP2B1	221	NVS_ADME_rCYP2B1	359	NVS_ADME_rCYP2B1	NVS_ADME_rCYP2B1
5	35	NVS_ADME_rCYP2B1	221	NVS_ADME_rCYP2B1	360	NVS_ADME_rCYP2B1_Activator		deleted
5	36	NVS_ADME_rCYP2C11	222	NVS_ADME_rCYP2C11	361	NVS_ADME_rCYP2C11	NVS_ADME_rCYP2C11
5	36	NVS_ADME_rCYP2C11	222	NVS_ADME_rCYP2C11	362	NVS_ADME_rCYP2C11_Activator		deleted
5	37	NVS_ADME_rCYP2C12	223	NVS_ADME_rCYP2C12	363	NVS_ADME_rCYP2C12	NVS_ADME_rCYP2C12
5	37	NVS_ADME_rCYP2C12	223	NVS_ADME_rCYP2C12	364	NVS_ADME_rCYP2C12_Activator		deleted
5	38	NVS_ADME_rCYP2C13	224	NVS_ADME_rCYP2C13	365	NVS_ADME_rCYP2C13	NVS_ADME_rCYP2C13
5	38	NVS_ADME_rCYP2C13	224	NVS_ADME_rCYP2C13	366	NVS_ADME_rCYP2C13_Activator		deleted
5	39	NVS_ADME_rCYP2C6	225	NVS_ADME_rCYP2C6	367	NVS_ADME_rCYP2C6	NVS_ADME_rCYP2C6
5	39	NVS_ADME_rCYP2C6	225	NVS_ADME_rCYP2C6	368	NVS_ADME_rCYP2C6_Activator		deleted
5	40	NVS_ADME_rCYP2D1	226	NVS_ADME_rCYP2D1	369	NVS_ADME_rCYP2D1	NVS_ADME_rCYP2D1
5	40	NVS_ADME_rCYP2D1	226	NVS_ADME_rCYP2D1	370	NVS_ADME_rCYP2D1_Activator		deleted
5	41	NVS_ADME_rCYP2D2	227	NVS_ADME_rCYP2D2	371	NVS_ADME_rCYP2D2	NVS_ADME_rCYP2D2
5	41	NVS_ADME_rCYP2D2	227	NVS_ADME_rCYP2D2	372	NVS_ADME_rCYP2D2_Activator		deleted
5	42	NVS_ADME_rCYP2E1	228	NVS_ADME_rCYP2E1	373	NVS_ADME_rCYP2E1	NVS_ADME_rCYP2E1
5	42	NVS_ADME_rCYP2E1	228	NVS_ADME_rCYP2E1	374	NVS_ADME_rCYP2E1_Activator		deleted
5	43	NVS_ADME_rCYP3A1	229	NVS_ADME_rCYP3A1	375	NVS_ADME_rCYP3A1	NVS_ADME_rCYP3A1
5	43	NVS_ADME_rCYP3A1	229	NVS_ADME_rCYP3A1	376	NVS_ADME_rCYP3A1_Activator		deleted
5	44	NVS_ADME_rCYP3A2	230	NVS_ADME_rCYP3A2	377	NVS_ADME_rCYP3A2	NVS_ADME_rCYP3A2
5	44	NVS_ADME_rCYP3A2	230	NVS_ADME_rCYP3A2	378	NVS_ADME_rCYP3A2_Activator		deleted
5	45	NVS_ENZ_hAbl	231	NVS_ENZ_hAbl	379	NVS_ENZ_hAbl	NVS_ENZ_hAbl
5	45	NVS_ENZ_hAbl	231	NVS_ENZ_hAbl	380	NVS_ENZ_hAbl_Activator		deleted
5	46	NVS_ENZ_hAChE	232	NVS_ENZ_hAChE	381	NVS_ENZ_hAChE	NVS_ENZ_hAChE
5	46	NVS_ENZ_hAChE	232	NVS_ENZ_hAChE	382	NVS_ENZ_hAChE_Activator		deleted
5	47	NVS_ENZ_hACP1	233	NVS_ENZ_hACP1	383	NVS_ENZ_hACP1	NVS_ENZ_hACP1
5	47	NVS_ENZ_hACP1	233	NVS_ENZ_hACP1	384	NVS_ENZ_hACP1_Activator		deleted
5	48	NVS_ENZ_hAKT1	234	NVS_ENZ_hAKT1	385	NVS_ENZ_hAKT1	NVS_ENZ_hAKT1
5	48	NVS_ENZ_hAKT1	234	NVS_ENZ_hAKT1	386	NVS_ENZ_hAKT1_Activator		deleted
5	49	NVS_ENZ_hAKT2	235	NVS_ENZ_hAKT2	387	NVS_ENZ_hAKT2	NVS_ENZ_hAKT2
5	49	NVS_ENZ_hAKT2	235	NVS_ENZ_hAKT2	388	NVS_ENZ_hAKT2_Activator		deleted
5	50	NVS_ENZ_hAKT3	236	NVS_ENZ_hAKT3	389	NVS_ENZ_hAKT3	NVS_ENZ_hAKT3
5	50	NVS_ENZ_hAKT3	236	NVS_ENZ_hAKT3	390	NVS_ENZ_hAKT3_Activator		deleted
5	51	NVS_ENZ_hAMPKa1	237	NVS_ENZ_hAMPKa1	391	NVS_ENZ_hAMPKa1	NVS_ENZ_hAMPKa1
5	51	NVS_ENZ_hAMPKa1	237	NVS_ENZ_hAMPKa1	392	NVS_ENZ_hAMPKa1_Activator		deleted
5	52	NVS_ENZ_hAurA	238	NVS_ENZ_hAurA	393	NVS_ENZ_hAurA	NVS_ENZ_hAurA
5	52	NVS_ENZ_hAurA	238	NVS_ENZ_hAurA	394	NVS_ENZ_hAurA_Activator		deleted
5	53	NVS_ENZ_hBACE	239	NVS_ENZ_hBACE	395	NVS_ENZ_hBACE	NVS_ENZ_hBACE
5	53	NVS_ENZ_hBACE	239	NVS_ENZ_hBACE	396	NVS_ENZ_hBACE_Activator		deleted
5	54	NVS_ENZ_hBTK	240	NVS_ENZ_hBTK	397	NVS_ENZ_hBTK	NVS_ENZ_hBTK
5	54	NVS_ENZ_hBTK	240	NVS_ENZ_hBTK	398	NVS_ENZ_hBTK_Activator		deleted
5	55	NVS_ENZ_hCASP1	241	NVS_ENZ_hCASP1	399	NVS_ENZ_hCASP1	NVS_ENZ_hCASP1
5	55	NVS_ENZ_hCASP1	241	NVS_ENZ_hCASP1	400	NVS_ENZ_hCASP1_Activator		deleted
5	56	NVS_ENZ_hCASP10	242	NVS_ENZ_hCASP10	401	NVS_ENZ_hCASP10	NVS_ENZ_hCASP10
5	56	NVS_ENZ_hCASP10	242	NVS_ENZ_hCASP10	402	NVS_ENZ_hCASP10_Activator		deleted
5	57	NVS_ENZ_hCASP2	243	NVS_ENZ_hCASP2	403	NVS_ENZ_hCASP2	NVS_ENZ_hCASP2
5	57	NVS_ENZ_hCASP2	243	NVS_ENZ_hCASP2	404	NVS_ENZ_hCASP2_Activator		deleted
5	58	NVS_ENZ_hCASP3	244	NVS_ENZ_hCASP3	405	NVS_ENZ_hCASP3	NVS_ENZ_hCASP3
5	58	NVS_ENZ_hCASP3	244	NVS_ENZ_hCASP3	406	NVS_ENZ_hCASP3_Activator		deleted
5	59	NVS_ENZ_hCASP4	245	NVS_ENZ_hCASP4	407	NVS_ENZ_hCASP4	NVS_ENZ_hCASP4
5	59	NVS_ENZ_hCASP4	245	NVS_ENZ_hCASP4	408	NVS_ENZ_hCASP4_Activator		deleted
5	60	NVS_ENZ_hCASP5	246	NVS_ENZ_hCASP5	409	NVS_ENZ_hCASP5	NVS_ENZ_hCASP5
5	60	NVS_ENZ_hCASP5	246	NVS_ENZ_hCASP5	410	NVS_ENZ_hCASP5_Activator		deleted
5	61	NVS_ENZ_hCASP8	247	NVS_ENZ_hCASP8	411	NVS_ENZ_hCASP8	NVS_ENZ_hCASP8
5	61	NVS_ENZ_hCASP8	247	NVS_ENZ_hCASP8	412	NVS_ENZ_hCASP8_Activator		deleted
5	62	NVS_ENZ_hCDK2	248	NVS_ENZ_hCDK2	413	NVS_ENZ_hCDK2	NVS_ENZ_hCDK2
5	62	NVS_ENZ_hCDK2	248	NVS_ENZ_hCDK2	414	NVS_ENZ_hCDK2_Activator		deleted
5	63	NVS_ENZ_hCDK6	249	NVS_ENZ_hCDK6	415	NVS_ENZ_hCDK6	NVS_ENZ_hCDK6
5	63	NVS_ENZ_hCDK6	249	NVS_ENZ_hCDK6	416	NVS_ENZ_hCDK6_Activator		deleted
5	64	NVS_ENZ_hCHK1	250	NVS_ENZ_hCHK1	417	NVS_ENZ_hCHK1	NVS_ENZ_hCHK1
5	64	NVS_ENZ_hCHK1	250	NVS_ENZ_hCHK1	418	NVS_ENZ_hCHK1_Activator		deleted
5	65	NVS_ENZ_hCK1a	251	NVS_ENZ_hCK1a	419	NVS_ENZ_hCK1a	NVS_ENZ_hCK1a
5	65	NVS_ENZ_hCK1a	251	NVS_ENZ_hCK1a	420	NVS_ENZ_hCK1a_Activator		deleted
5	66	NVS_ENZ_hCK1D	252	NVS_ENZ_hCK1D	421	NVS_ENZ_hCK1D	NVS_ENZ_hCK1D
5	66	NVS_ENZ_hCK1D	252	NVS_ENZ_hCK1D	422	NVS_ENZ_hCK1D_Activator		deleted
5	67	NVS_ENZ_hCK2a2b2	253	NVS_ENZ_hCK2a2b2	423	NVS_ENZ_hCK2a2b2	NVS_ENZ_hCK2a2b2
5	67	NVS_ENZ_hCK2a2b2	253	NVS_ENZ_hCK2a2b2	424	NVS_ENZ_hCK2a2b2_Activator		deleted
5	68	NVS_ENZ_hCSF1R	254	NVS_ENZ_hCSF1R	425	NVS_ENZ_hCSF1R	NVS_ENZ_hCSF1R
5	68	NVS_ENZ_hCSF1R	254	NVS_ENZ_hCSF1R	426	NVS_ENZ_hCSF1R_Activator		deleted
5	69	NVS_ENZ_hDUSP3	255	NVS_ENZ_hDUSP3	427	NVS_ENZ_hDUSP3	NVS_ENZ_hDUSP3
5	69	NVS_ENZ_hDUSP3	255	NVS_ENZ_hDUSP3	428	NVS_ENZ_hDUSP3_Activator		deleted
5	70	NVS_ENZ_hEGFR	256	NVS_ENZ_hEGFR	429	NVS_ENZ_hEGFR	NVS_ENZ_hEGFR
5	70	NVS_ENZ_hEGFR	256	NVS_ENZ_hEGFR	430	NVS_ENZ_hEGFR_Activator		deleted
5	71	NVS_ENZ_hElastase	257	NVS_ENZ_hElastase	431	NVS_ENZ_hElastase	NVS_ENZ_hElastase
5	71	NVS_ENZ_hElastase	257	NVS_ENZ_hElastase	432	NVS_ENZ_hElastase_Activator		deleted
5	72	NVS_ENZ_hEphA1	258	NVS_ENZ_hEphA1	433	NVS_ENZ_hEphA1	NVS_ENZ_hEphA1
5	72	NVS_ENZ_hEphA1	258	NVS_ENZ_hEphA1	434	NVS_ENZ_hEphA1_Activator		deleted
5	73	NVS_ENZ_hEphA2	259	NVS_ENZ_hEphA2	435	NVS_ENZ_hEphA2	NVS_ENZ_hEphA2
5	73	NVS_ENZ_hEphA2	259	NVS_ENZ_hEphA2	436	NVS_ENZ_hEphA2_Activator		deleted
5	74	NVS_ENZ_hEphB1	260	NVS_ENZ_hEphB1	437	NVS_ENZ_hEphB1	NVS_ENZ_hEphB1
5	74	NVS_ENZ_hEphB1	260	NVS_ENZ_hEphB1	438	NVS_ENZ_hEphB1_Activator		deleted
5	75	NVS_ENZ_hEphB2	261	NVS_ENZ_hEphB2	439	NVS_ENZ_hEphB2	NVS_ENZ_hEphB2
5	75	NVS_ENZ_hEphB2	261	NVS_ENZ_hEphB2	440	NVS_ENZ_hEphB2_Activator		deleted
5	76	NVS_ENZ_hES	262	NVS_ENZ_hES	441	NVS_ENZ_hES	NVS_ENZ_hES
5	76	NVS_ENZ_hES	262	NVS_ENZ_hES	442	NVS_ENZ_hES_Activator		deleted
5	77	NVS_ENZ_hFGFR1	263	NVS_ENZ_hFGFR1	443	NVS_ENZ_hFGFR1	NVS_ENZ_hFGFR1
5	77	NVS_ENZ_hFGFR1	263	NVS_ENZ_hFGFR1	444	NVS_ENZ_hFGFR1_Activator		deleted
5	78	NVS_ENZ_hFGFR3	264	NVS_ENZ_hFGFR3	445	NVS_ENZ_hFGFR3	NVS_ENZ_hFGFR3
5	78	NVS_ENZ_hFGFR3	264	NVS_ENZ_hFGFR3	446	NVS_ENZ_hFGFR3_Activator		deleted
5	79	NVS_ENZ_hFyn	265	NVS_ENZ_hFyn	447	NVS_ENZ_hFyn	NVS_ENZ_hFyn
5	79	NVS_ENZ_hFyn	265	NVS_ENZ_hFyn	448	NVS_ENZ_hFyn_Activator		deleted
5	80	NVS_ENZ_hGSK3b	266	NVS_ENZ_hGSK3b	449	NVS_ENZ_hGSK3b	NVS_ENZ_hGSK3b
5	80	NVS_ENZ_hGSK3b	266	NVS_ENZ_hGSK3b	450	NVS_ENZ_hGSK3b_Activator		deleted
5	81	NVS_ENZ_hHDAC3	267	NVS_ENZ_hHDAC3	451	NVS_ENZ_hHDAC3	NVS_ENZ_hHDAC3
5	81	NVS_ENZ_hHDAC3	267	NVS_ENZ_hHDAC3	452	NVS_ENZ_hHDAC3_Activator		deleted
5	82	NVS_ENZ_hHDAC6	268	NVS_ENZ_hHDAC6	453	NVS_ENZ_hHDAC6	NVS_ENZ_hHDAC6
5	82	NVS_ENZ_hHDAC6	268	NVS_ENZ_hHDAC6	454	NVS_ENZ_hHDAC6_Activator		deleted
5	83	NVS_ENZ_hIGF1R	269	NVS_ENZ_hIGF1R	455	NVS_ENZ_hIGF1R	NVS_ENZ_hIGF1R
5	83	NVS_ENZ_hIGF1R	269	NVS_ENZ_hIGF1R	456	NVS_ENZ_hIGF1R_Activator		deleted
5	84	NVS_ENZ_hIKKa	270	NVS_ENZ_hIKKa	457	NVS_ENZ_hIKKa	NVS_ENZ_hIKKa
5	84	NVS_ENZ_hIKKa	270	NVS_ENZ_hIKKa	458	NVS_ENZ_hIKKa_Activator		deleted
5	85	NVS_ENZ_hInsR	271	NVS_ENZ_hInsR	459	NVS_ENZ_hInsR	NVS_ENZ_hInsR
5	85	NVS_ENZ_hInsR	271	NVS_ENZ_hInsR	460	NVS_ENZ_hInsR_Activator		deleted
5	86	NVS_ENZ_hIRAK4	272	NVS_ENZ_hIRAK4	461	NVS_ENZ_hIRAK4	NVS_ENZ_hIRAK4
5	86	NVS_ENZ_hIRAK4	272	NVS_ENZ_hIRAK4	462	NVS_ENZ_hIRAK4_Activator		deleted
5	87	NVS_ENZ_hJak2	273	NVS_ENZ_hJak2	463	NVS_ENZ_hJak2	NVS_ENZ_hJak2
5	87	NVS_ENZ_hJak2	273	NVS_ENZ_hJak2	464	NVS_ENZ_hJak2_Activator		deleted
5	88	NVS_ENZ_hJNK2	274	NVS_ENZ_hJNK2	465	NVS_ENZ_hJNK2	NVS_ENZ_hJNK2
5	88	NVS_ENZ_hJNK2	274	NVS_ENZ_hJNK2	466	NVS_ENZ_hJNK2_Activator		deleted
5	89	NVS_ENZ_hLck	275	NVS_ENZ_hLck	467	NVS_ENZ_hLck	NVS_ENZ_hLck
5	89	NVS_ENZ_hLck	275	NVS_ENZ_hLck	468	NVS_ENZ_hLck_Activator		deleted
5	90	NVS_ENZ_hLynA	276	NVS_ENZ_hLynA	469	NVS_ENZ_hLynA	NVS_ENZ_hLynA
5	90	NVS_ENZ_hLynA	276	NVS_ENZ_hLynA	470	NVS_ENZ_hLynA_Activator		deleted
5	91	NVS_ENZ_hLynB	277	NVS_ENZ_hLynB	471	NVS_ENZ_hLynB	NVS_ENZ_hLynB
5	91	NVS_ENZ_hLynB	277	NVS_ENZ_hLynB	472	NVS_ENZ_hLynB_Activator		deleted
5	92	NVS_ENZ_hMAPK1	278	NVS_ENZ_hMAPK1	473	NVS_ENZ_hMAPK1	NVS_ENZ_hMAPK1
5	92	NVS_ENZ_hMAPK1	278	NVS_ENZ_hMAPK1	474	NVS_ENZ_hMAPK1_Activator		deleted
5	93	NVS_ENZ_hMAPK11	279	NVS_ENZ_hMAPK11	475	NVS_ENZ_hMAPK11	NVS_ENZ_hMAPK11
5	93	NVS_ENZ_hMAPK11	279	NVS_ENZ_hMAPK11	476	NVS_ENZ_hMAPK11_Activator		deleted
5	94	NVS_ENZ_hMAPK3	280	NVS_ENZ_hMAPK3	477	NVS_ENZ_hMAPK3	NVS_ENZ_hMAPK3
5	94	NVS_ENZ_hMAPK3	280	NVS_ENZ_hMAPK3	478	NVS_ENZ_hMAPK3_Activator		deleted
5	95	NVS_ENZ_hMAPKAPK2	281	NVS_ENZ_hMAPKAPK2	479	NVS_ENZ_hMAPKAPK2	NVS_ENZ_hMAPKAPK2
5	95	NVS_ENZ_hMAPKAPK2	281	NVS_ENZ_hMAPKAPK2	480	NVS_ENZ_hMAPKAPK2_Activator		deleted
5	96	NVS_ENZ_hMAPKAPK5	282	NVS_ENZ_hMAPKAPK5	481	NVS_ENZ_hMAPKAPK5	NVS_ENZ_hMAPKAPK5
5	96	NVS_ENZ_hMAPKAPK5	282	NVS_ENZ_hMAPKAPK5	482	NVS_ENZ_hMAPKAPK5_Activator		deleted
5	97	NVS_ENZ_hMARK1	283	NVS_ENZ_hMARK1	483	NVS_ENZ_hMARK1	NVS_ENZ_hMARK1
5	97	NVS_ENZ_hMARK1	283	NVS_ENZ_hMARK1	484	NVS_ENZ_hMARK1_Activator		deleted
5	98	NVS_ENZ_hMet	284	NVS_ENZ_hMet	485	NVS_ENZ_hMet	NVS_ENZ_hMet
5	98	NVS_ENZ_hMet	284	NVS_ENZ_hMet	486	NVS_ENZ_hMet_Activator		deleted
5	99	NVS_ENZ_hMMP1	285	NVS_ENZ_hMMP1	487	NVS_ENZ_hMMP1	NVS_ENZ_hMMP1
5	99	NVS_ENZ_hMMP1	285	NVS_ENZ_hMMP1	488	NVS_ENZ_hMMP1_Activator		deleted
5	100	NVS_ENZ_hMMP13	286	NVS_ENZ_hMMP13	489	NVS_ENZ_hMMP13	NVS_ENZ_hMMP13
5	100	NVS_ENZ_hMMP13	286	NVS_ENZ_hMMP13	490	NVS_ENZ_hMMP13_Activator		deleted
5	101	NVS_ENZ_hMMP2	287	NVS_ENZ_hMMP2	491	NVS_ENZ_hMMP2	NVS_ENZ_hMMP2
5	101	NVS_ENZ_hMMP2	287	NVS_ENZ_hMMP2	492	NVS_ENZ_hMMP2_Activator		deleted
5	102	NVS_ENZ_hMMP3	288	NVS_ENZ_hMMP3	493	NVS_ENZ_hMMP3	NVS_ENZ_hMMP3
5	102	NVS_ENZ_hMMP3	288	NVS_ENZ_hMMP3	494	NVS_ENZ_hMMP3_Activator		deleted
5	103	NVS_ENZ_hMMP7	289	NVS_ENZ_hMMP7	495	NVS_ENZ_hMMP7	NVS_ENZ_hMMP7
5	103	NVS_ENZ_hMMP7	289	NVS_ENZ_hMMP7	496	NVS_ENZ_hMMP7_Activator		deleted
5	104	NVS_ENZ_hMMP9	290	NVS_ENZ_hMMP9	497	NVS_ENZ_hMMP9	NVS_ENZ_hMMP9
5	104	NVS_ENZ_hMMP9	290	NVS_ENZ_hMMP9	498	NVS_ENZ_hMMP9_Activator		deleted
5	105	NVS_ENZ_hMsk1	291	NVS_ENZ_hMsk1	499	NVS_ENZ_hMsk1	NVS_ENZ_hMsk1
5	105	NVS_ENZ_hMsk1	291	NVS_ENZ_hMsk1	500	NVS_ENZ_hMsk1_Activator		deleted
5	106	NVS_ENZ_hNEK2	292	NVS_ENZ_hNEK2	501	NVS_ENZ_hNEK2	NVS_ENZ_hNEK2
5	106	NVS_ENZ_hNEK2	292	NVS_ENZ_hNEK2	502	NVS_ENZ_hNEK2_Activator		deleted
5	107	NVS_ENZ_hPAK2	293	NVS_ENZ_hPAK2	503	NVS_ENZ_hPAK2	NVS_ENZ_hPAK2
5	107	NVS_ENZ_hPAK2	293	NVS_ENZ_hPAK2	504	NVS_ENZ_hPAK2_Activator		deleted
5	108	NVS_ENZ_hPAK4	294	NVS_ENZ_hPAK4	505	NVS_ENZ_hPAK4	NVS_ENZ_hPAK4
5	108	NVS_ENZ_hPAK4	294	NVS_ENZ_hPAK4	506	NVS_ENZ_hPAK4_Activator		deleted
5	109	NVS_ENZ_hPDE10	295	NVS_ENZ_hPDE10	507	NVS_ENZ_hPDE10	NVS_ENZ_hPDE10
5	109	NVS_ENZ_hPDE10	295	NVS_ENZ_hPDE10	508	NVS_ENZ_hPDE10_Activator		deleted
5	110	NVS_ENZ_hPDE4A1	296	NVS_ENZ_hPDE4A1	509	NVS_ENZ_hPDE4A1	NVS_ENZ_hPDE4A1
5	110	NVS_ENZ_hPDE4A1	296	NVS_ENZ_hPDE4A1	510	NVS_ENZ_hPDE4A1_Activator		deleted
5	111	NVS_ENZ_hPDE5	297	NVS_ENZ_hPDE5	511	NVS_ENZ_hPDE5	NVS_ENZ_hPDE5
5	111	NVS_ENZ_hPDE5	297	NVS_ENZ_hPDE5	512	NVS_ENZ_hPDE5_Activator		deleted
5	112	NVS_ENZ_hPI3Ka	298	NVS_ENZ_hPI3Ka	513	NVS_ENZ_hPI3Ka	NVS_ENZ_hPI3Ka
5	112	NVS_ENZ_hPI3Ka	298	NVS_ENZ_hPI3Ka	514	NVS_ENZ_hPI3Ka_Activator		deleted
5	113	NVS_ENZ_hPKA	299	NVS_ENZ_hPKA	515	NVS_ENZ_hPKA	NVS_ENZ_hPKA
5	113	NVS_ENZ_hPKA	299	NVS_ENZ_hPKA	516	NVS_ENZ_hPKA_Activator		deleted
5	114	NVS_ENZ_hPKCz	300	NVS_ENZ_hPKCz	517	NVS_ENZ_hPKCz	NVS_ENZ_hPKCz
5	114	NVS_ENZ_hPKCz	300	NVS_ENZ_hPKCz	518	NVS_ENZ_hPKCz_Activator		deleted
5	115	NVS_ENZ_hPKD2	301	NVS_ENZ_hPKD2	519	NVS_ENZ_hPKD2	NVS_ENZ_hPKD2
5	115	NVS_ENZ_hPKD2	301	NVS_ENZ_hPKD2	520	NVS_ENZ_hPKD2_Activator		deleted
5	116	NVS_ENZ_hPPM1A	302	NVS_ENZ_hPPM1A	521	NVS_ENZ_hPPM1A	NVS_ENZ_hPPM1A
5	116	NVS_ENZ_hPPM1A	302	NVS_ENZ_hPPM1A	522	NVS_ENZ_hPPM1A_Activator		deleted
5	117	NVS_ENZ_hPPP1CA	303	NVS_ENZ_hPPP1CA	523	NVS_ENZ_hPPP1CA	NVS_ENZ_hPPP1CA
5	117	NVS_ENZ_hPPP1CA	303	NVS_ENZ_hPPP1CA	524	NVS_ENZ_hPPP1CA_Activator		deleted
5	118	NVS_ENZ_hPPP2CA	304	NVS_ENZ_hPPP2CA	525	NVS_ENZ_hPPP2CA	NVS_ENZ_hPPP2CA
5	118	NVS_ENZ_hPPP2CA	304	NVS_ENZ_hPPP2CA	526	NVS_ENZ_hPPP2CA_Activator		deleted
5	119	NVS_ENZ_hPTEN	305	NVS_ENZ_hPTEN	527	NVS_ENZ_hPTEN	NVS_ENZ_hPTEN
5	119	NVS_ENZ_hPTEN	305	NVS_ENZ_hPTEN	528	NVS_ENZ_hPTEN_Activator		deleted
5	120	NVS_ENZ_hPTPN1	306	NVS_ENZ_hPTPN1	529	NVS_ENZ_hPTPN1	NVS_ENZ_hPTPN1
5	120	NVS_ENZ_hPTPN1	306	NVS_ENZ_hPTPN1	530	NVS_ENZ_hPTPN1_Activator		deleted
5	121	NVS_ENZ_hPTPN11	307	NVS_ENZ_hPTPN11	531	NVS_ENZ_hPTPN11	NVS_ENZ_hPTPN11
5	121	NVS_ENZ_hPTPN11	307	NVS_ENZ_hPTPN11	532	NVS_ENZ_hPTPN11_Activator		deleted
5	122	NVS_ENZ_hPTPN12	308	NVS_ENZ_hPTPN12	533	NVS_ENZ_hPTPN12	NVS_ENZ_hPTPN12
5	122	NVS_ENZ_hPTPN12	308	NVS_ENZ_hPTPN12	534	NVS_ENZ_hPTPN12_Activator		deleted
5	123	NVS_ENZ_hPTPN13	309	NVS_ENZ_hPTPN13	535	NVS_ENZ_hPTPN13	NVS_ENZ_hPTPN13
5	123	NVS_ENZ_hPTPN13	309	NVS_ENZ_hPTPN13	536	NVS_ENZ_hPTPN13_Activator		deleted
5	124	NVS_ENZ_hPTPN14	310	NVS_ENZ_hPTPN14	537	NVS_ENZ_hPTPN14	NVS_ENZ_hPTPN14
5	124	NVS_ENZ_hPTPN14	310	NVS_ENZ_hPTPN14	538	NVS_ENZ_hPTPN14_Activator		deleted
5	125	NVS_ENZ_hPTPN2	311	NVS_ENZ_hPTPN2	539	NVS_ENZ_hPTPN2	NVS_ENZ_hPTPN2
5	125	NVS_ENZ_hPTPN2	311	NVS_ENZ_hPTPN2	540	NVS_ENZ_hPTPN2_Activator		deleted
5	126	NVS_ENZ_hPTPN4	312	NVS_ENZ_hPTPN4	541	NVS_ENZ_hPTPN4	NVS_ENZ_hPTPN4
5	126	NVS_ENZ_hPTPN4	312	NVS_ENZ_hPTPN4	542	NVS_ENZ_hPTPN4_Activator		deleted
5	127	NVS_ENZ_hPTPN6	313	NVS_ENZ_hPTPN6	543	NVS_ENZ_hPTPN6	NVS_ENZ_hPTPN6
5	127	NVS_ENZ_hPTPN6	313	NVS_ENZ_hPTPN6	544	NVS_ENZ_hPTPN6_Activator		deleted
5	128	NVS_ENZ_hPTPN9	314	NVS_ENZ_hPTPN9	545	NVS_ENZ_hPTPN9	NVS_ENZ_hPTPN9
5	128	NVS_ENZ_hPTPN9	314	NVS_ENZ_hPTPN9	546	NVS_ENZ_hPTPN9_Activator		deleted
5	129	NVS_ENZ_hPTPRB	315	NVS_ENZ_hPTPRB	547	NVS_ENZ_hPTPRB	NVS_ENZ_hPTPRB
5	129	NVS_ENZ_hPTPRB	315	NVS_ENZ_hPTPRB	548	NVS_ENZ_hPTPRB_Activator		deleted
5	130	NVS_ENZ_hPTPRC	316	NVS_ENZ_hPTPRC	549	NVS_ENZ_hPTPRC	NVS_ENZ_hPTPRC
5	130	NVS_ENZ_hPTPRC	316	NVS_ENZ_hPTPRC	550	NVS_ENZ_hPTPRC_Activator		deleted
5	131	NVS_ENZ_hPTPRF	317	NVS_ENZ_hPTPRF	551	NVS_ENZ_hPTPRF	NVS_ENZ_hPTPRF
5	131	NVS_ENZ_hPTPRF	317	NVS_ENZ_hPTPRF	552	NVS_ENZ_hPTPRF_Activator		deleted
5	132	NVS_ENZ_hPTPRM	318	NVS_ENZ_hPTPRM	553	NVS_ENZ_hPTPRM	NVS_ENZ_hPTPRM
5	132	NVS_ENZ_hPTPRM	318	NVS_ENZ_hPTPRM	554	NVS_ENZ_hPTPRM_Activator		deleted
5	133	NVS_ENZ_hRAF1	319	NVS_ENZ_hRAF1	555	NVS_ENZ_hRAF1	NVS_ENZ_hRAF1
5	133	NVS_ENZ_hRAF1	319	NVS_ENZ_hRAF1	556	NVS_ENZ_hRAF1_Activator		deleted
5	134	NVS_ENZ_hROCK1	320	NVS_ENZ_hROCK1	557	NVS_ENZ_hROCK1	NVS_ENZ_hROCK1
5	134	NVS_ENZ_hROCK1	320	NVS_ENZ_hROCK1	558	NVS_ENZ_hROCK1_Activator		deleted
5	135	NVS_ENZ_hSGK1	321	NVS_ENZ_hSGK1	559	NVS_ENZ_hSGK1	NVS_ENZ_hSGK1
5	135	NVS_ENZ_hSGK1	321	NVS_ENZ_hSGK1	560	NVS_ENZ_hSGK1_Activator		deleted
5	136	NVS_ENZ_hSIRT1	322	NVS_ENZ_hSIRT1	561	NVS_ENZ_hSIRT1	NVS_ENZ_hSIRT1
5	136	NVS_ENZ_hSIRT1	322	NVS_ENZ_hSIRT1	562	NVS_ENZ_hSIRT1_Activator		deleted
5	137	NVS_ENZ_hSIRT2	323	NVS_ENZ_hSIRT2	563	NVS_ENZ_hSIRT2	NVS_ENZ_hSIRT2
5	137	NVS_ENZ_hSIRT2	323	NVS_ENZ_hSIRT2	564	NVS_ENZ_hSIRT2_Activator		deleted
5	138	NVS_ENZ_hSIRT3	324	NVS_ENZ_hSIRT3	565	NVS_ENZ_hSIRT3	NVS_ENZ_hSIRT3
5	138	NVS_ENZ_hSIRT3	324	NVS_ENZ_hSIRT3	566	NVS_ENZ_hSIRT3_Activator		deleted
5	139	NVS_ENZ_hSRC	325	NVS_ENZ_hSRC	567	NVS_ENZ_hSRC	NVS_ENZ_hSRC
5	139	NVS_ENZ_hSRC	325	NVS_ENZ_hSRC	568	NVS_ENZ_hSRC_Activator		deleted
5	140	NVS_ENZ_hSyk	326	NVS_ENZ_hSyk	569	NVS_ENZ_hSyk	NVS_ENZ_hSyk
5	140	NVS_ENZ_hSyk	326	NVS_ENZ_hSyk	570	NVS_ENZ_hSyk_Activator		deleted
5	141	NVS_ENZ_hTie2	327	NVS_ENZ_hTie2	571	NVS_ENZ_hTie2	NVS_ENZ_hTie2
5	141	NVS_ENZ_hTie2	327	NVS_ENZ_hTie2	572	NVS_ENZ_hTie2_Activator		deleted
5	142	NVS_ENZ_hTrkA	328	NVS_ENZ_hTrkA	573	NVS_ENZ_hTrkA	NVS_ENZ_hTrkA
5	142	NVS_ENZ_hTrkA	328	NVS_ENZ_hTrkA	574	NVS_ENZ_hTrkA_Activator		deleted
5	143	NVS_ENZ_hVEGFR1	329	NVS_ENZ_hVEGFR1	575	NVS_ENZ_hVEGFR1	NVS_ENZ_hVEGFR1
5	143	NVS_ENZ_hVEGFR1	329	NVS_ENZ_hVEGFR1	576	NVS_ENZ_hVEGFR1_Activator		deleted
5	144	NVS_ENZ_hVEGFR2	330	NVS_ENZ_hVEGFR2	577	NVS_ENZ_hVEGFR2	NVS_ENZ_hVEGFR2
5	144	NVS_ENZ_hVEGFR2	330	NVS_ENZ_hVEGFR2	578	NVS_ENZ_hVEGFR2_Activator		deleted
5	145	NVS_ENZ_hVEGFR3	331	NVS_ENZ_hVEGFR3	579	NVS_ENZ_hVEGFR3	NVS_ENZ_hVEGFR3
5	145	NVS_ENZ_hVEGFR3	331	NVS_ENZ_hVEGFR3	580	NVS_ENZ_hVEGFR3_Activator		deleted
5	146	NVS_ENZ_hZAP70	332	NVS_ENZ_hZAP70	581	NVS_ENZ_hZAP70	NVS_ENZ_hZAP70
5	146	NVS_ENZ_hZAP70	332	NVS_ENZ_hZAP70	582	NVS_ENZ_hZAP70_Activator		deleted
5	147	NVS_ENZ_oCOX1	333	NVS_ENZ_oCOX1	583	NVS_ENZ_oCOX1	NVS_ENZ_oCOX1
5	147	NVS_ENZ_oCOX1	333	NVS_ENZ_oCOX1	584	NVS_ENZ_oCOX1_Activator		deleted
5	148	NVS_ENZ_oCOX2	334	NVS_ENZ_oCOX2	585	NVS_ENZ_oCOX2	NVS_ENZ_oCOX2
5	148	NVS_ENZ_oCOX2	334	NVS_ENZ_oCOX2	586	NVS_ENZ_oCOX2_Activator		deleted
5	149	NVS_ENZ_pMTHFR	335	NVS_ENZ_pMTHFR	587	NVS_ENZ_pMTHFR	NVS_ENZ_pMTHFR
5	149	NVS_ENZ_pMTHFR	335	NVS_ENZ_pMTHFR	588	NVS_ENZ_pMTHFR_Activator		deleted
5	150	NVS_ENZ_rabI2C	336	NVS_ENZ_rabI2C	589	NVS_ENZ_rabI2C	NVS_ENZ_rabI2C
5	150	NVS_ENZ_rabI2C	336	NVS_ENZ_rabI2C	590	NVS_ENZ_rabI2C_Activator		deleted
5	151	NVS_ENZ_rACFSKBinding	337	NVS_ENZ_rACFSKBinding	591	NVS_ENZ_rACFSKBinding	NVS_ENZ_rACFSKBinding
5	151	NVS_ENZ_rACFSKBinding	337	NVS_ENZ_rACFSKBinding	592	NVS_ENZ_rACFSKBinding_Activator		deleted
5	152	NVS_ENZ_rAChE	338	NVS_ENZ_rAChE	593	NVS_ENZ_rAChE	NVS_ENZ_rAChE
5	152	NVS_ENZ_rAChE	338	NVS_ENZ_rAChE	594	NVS_ENZ_rAChE_Activator		deleted
5	153	NVS_ENZ_rCNOS	339	NVS_ENZ_rCNOS	595	NVS_ENZ_rCNOS	NVS_ENZ_rCNOS
5	153	NVS_ENZ_rCNOS	339	NVS_ENZ_rCNOS	596	NVS_ENZ_rCNOS_Activator		deleted
5	154	NVS_ENZ_rCOMT	340	NVS_ENZ_rCOMT	597	NVS_ENZ_rCOMT	NVS_ENZ_rCOMT
5	154	NVS_ENZ_rCOMT	340	NVS_ENZ_rCOMT	598	NVS_ENZ_rCOMT_Activator		deleted
5	155	NVS_ENZ_hDYRK1a	341	NVS_ENZ_hDYRK1a	599	NVS_ENZ_hDYRK1a	NVS_ENZ_hDYRK1a
5	155	NVS_ENZ_hDYRK1a	341	NVS_ENZ_hDYRK1a	600	NVS_ENZ_hDYRK1a_Activator		deleted
5	156	NVS_ENZ_rMAOAC	342	NVS_ENZ_rMAOAC	601	NVS_ENZ_rMAOAC	NVS_ENZ_rMAOAC
5	156	NVS_ENZ_rMAOAC	342	NVS_ENZ_rMAOAC	602	NVS_ENZ_rMAOAC_Activator		deleted
5	157	NVS_ENZ_rMAOAP	343	NVS_ENZ_rMAOAP	603	NVS_ENZ_rMAOAP	NVS_ENZ_rMAOAP
5	157	NVS_ENZ_rMAOAP	343	NVS_ENZ_rMAOAP	604	NVS_ENZ_rMAOAP_Activator		deleted
5	158	NVS_ENZ_rMAOBC	344	NVS_ENZ_rMAOBC	605	NVS_ENZ_rMAOBC	NVS_ENZ_rMAOBC
5	158	NVS_ENZ_rMAOBC	344	NVS_ENZ_rMAOBC	606	NVS_ENZ_rMAOBC_Activator		deleted
5	159	NVS_ENZ_rMAOBP	345	NVS_ENZ_rMAOBP	607	NVS_ENZ_rMAOBP	NVS_ENZ_rMAOBP
5	159	NVS_ENZ_rMAOBP	345	NVS_ENZ_rMAOBP	608	NVS_ENZ_rMAOBP_Activator		deleted
5	160	NVS_GPCR_bAdoR_NonSelective	346	NVS_GPCR_bAdoR_NonSelective	609	NVS_GPCR_bAdoR_NonSelective	NVS_GPCR_bAdoR_NonSelective
5	161	NVS_GPCR_bAT2	347	NVS_GPCR_bAT2	610	NVS_GPCR_bAT2	NVS_GPCR_bAT2
5	162	NVS_GPCR_bDR_NonSelective	348	NVS_GPCR_bDR_NonSelective	611	NVS_GPCR_bDR_NonSelective	NVS_GPCR_bDR_NonSelective
5	163	NVS_GPCR_bH1	349	NVS_GPCR_bH1	612	NVS_GPCR_bH1	NVS_GPCR_bH1
5	164	NVS_GPCR_bNPY_NonSelective	350	NVS_GPCR_bNPY_NonSelective	613	NVS_GPCR_bNPY_NonSelective	NVS_GPCR_bNPY_NonSelective
5	165	NVS_GPCR_g5HT4	351	NVS_GPCR_g5HT4	614	NVS_GPCR_g5HT4	NVS_GPCR_g5HT4
5	166	NVS_GPCR_gANPA	352	NVS_GPCR_gANPA	615	NVS_GPCR_gANPA	NVS_GPCR_gANPA
5	167	NVS_GPCR_gBK2	353	NVS_GPCR_gBK2	616	NVS_GPCR_gBK2	NVS_GPCR_gBK2
5	168	NVS_GPCR_gH2	354	NVS_GPCR_gH2	617	NVS_GPCR_gH2	NVS_GPCR_gH2
5	169	NVS_GPCR_gLTB4	355	NVS_GPCR_gLTB4	618	NVS_GPCR_gLTB4	NVS_GPCR_gLTB4
5	170	NVS_GPCR_gLTD4	356	NVS_GPCR_gLTD4	619	NVS_GPCR_gLTD4	NVS_GPCR_gLTD4
5	171	NVS_GPCR_gMPeripheral_NonSelective	357	NVS_GPCR_gMPeripheral_NonSelective	620	NVS_GPCR_gMPeripheral_NonSelective	NVS_GPCR_gMPeripheral_NonSelective
5	172	NVS_GPCR_gOpiateK	358	NVS_GPCR_gOpiateK	621	NVS_GPCR_gOpiateK	NVS_GPCR_gOpiateK
5	173	NVS_GPCR_h5HT2A	359	NVS_GPCR_h5HT2A	622	NVS_GPCR_h5HT2A	NVS_GPCR_h5HT2A
5	174	NVS_GPCR_h5HT5A	360	NVS_GPCR_h5HT5A	623	NVS_GPCR_h5HT5A	NVS_GPCR_h5HT5A
5	175	NVS_GPCR_h5HT6	361	NVS_GPCR_h5HT6	624	NVS_GPCR_h5HT6	NVS_GPCR_h5HT6
5	176	NVS_GPCR_h5HT7	362	NVS_GPCR_h5HT7	625	NVS_GPCR_h5HT7	NVS_GPCR_h5HT7
5	177	NVS_GPCR_hAdoRA1	363	NVS_GPCR_hAdoRA1	626	NVS_GPCR_hAdoRA1	NVS_GPCR_hAdoRA1
5	178	NVS_GPCR_hAdoRA2a	364	NVS_GPCR_hAdoRA2a	627	NVS_GPCR_hAdoRA2a	NVS_GPCR_hAdoRA2a
5	179	NVS_GPCR_hAdra2A	365	NVS_GPCR_hAdra2A	628	NVS_GPCR_hAdra2A	NVS_GPCR_hAdra2A
5	180	NVS_GPCR_hAdra2C	366	NVS_GPCR_hAdra2C	629	NVS_GPCR_hAdra2C	NVS_GPCR_hAdra2C
5	181	NVS_GPCR_hAdrb1	367	NVS_GPCR_hAdrb1	630	NVS_GPCR_hAdrb1	NVS_GPCR_hAdrb1
5	182	NVS_GPCR_hAdrb2	368	NVS_GPCR_hAdrb2	631	NVS_GPCR_hAdrb2	NVS_GPCR_hAdrb2
5	183	NVS_GPCR_hAdrb3	369	NVS_GPCR_hAdrb3	632	NVS_GPCR_hAdrb3	NVS_GPCR_hAdrb3
5	184	NVS_GPCR_hAT1	370	NVS_GPCR_hAT1	633	NVS_GPCR_hAT1	NVS_GPCR_hAT1
5	185	NVS_GPCR_hC5a	371	NVS_GPCR_hC5a	634	NVS_GPCR_hC5a	NVS_GPCR_hC5a
5	186	NVS_GPCR_hDRD1	372	NVS_GPCR_hDRD1	635	NVS_GPCR_hDRD1	NVS_GPCR_hDRD1
5	187	NVS_GPCR_hDRD2s	373	NVS_GPCR_hDRD2s	636	NVS_GPCR_hDRD2s	NVS_GPCR_hDRD2s
5	188	NVS_GPCR_hDRD4.4	374	NVS_GPCR_hDRD4.4	637	NVS_GPCR_hDRD4.4	NVS_GPCR_hDRD4.4
5	189	NVS_GPCR_hETA	375	NVS_GPCR_hETA	638	NVS_GPCR_hETA	NVS_GPCR_hETA
5	190	NVS_GPCR_hETB	376	NVS_GPCR_hETB	639	NVS_GPCR_hETB	NVS_GPCR_hETB
5	191	NVS_GPCR_hH1	377	NVS_GPCR_hH1	640	NVS_GPCR_hH1	NVS_GPCR_hH1
5	192	NVS_GPCR_hLTB4_BLT1	378	NVS_GPCR_hLTB4_BLT1	641	NVS_GPCR_hLTB4_BLT1	NVS_GPCR_hLTB4_BLT1
5	193	NVS_GPCR_hM1	379	NVS_GPCR_hM1	642	NVS_GPCR_hM1	NVS_GPCR_hM1
5	194	NVS_GPCR_hM2	380	NVS_GPCR_hM2	643	NVS_GPCR_hM2	NVS_GPCR_hM2
5	195	NVS_GPCR_hM3	381	NVS_GPCR_hM3	644	NVS_GPCR_hM3	NVS_GPCR_hM3
5	196	NVS_GPCR_hM4	382	NVS_GPCR_hM4	645	NVS_GPCR_hM4	NVS_GPCR_hM4
5	197	NVS_GPCR_hM5	383	NVS_GPCR_hM5	646	NVS_GPCR_hM5	NVS_GPCR_hM5
5	198	NVS_GPCR_hNK2	384	NVS_GPCR_hNK2	647	NVS_GPCR_hNK2	NVS_GPCR_hNK2
5	199	NVS_GPCR_hNPY1	385	NVS_GPCR_hNPY1	648	NVS_GPCR_hNPY1	NVS_GPCR_hNPY1
5	200	NVS_GPCR_hNPY2	386	NVS_GPCR_hNPY2	649	NVS_GPCR_hNPY2	NVS_GPCR_hNPY2
5	201	NVS_GPCR_hNTS	387	NVS_GPCR_hNTS	650	NVS_GPCR_hNTS	NVS_GPCR_hNTS
5	202	NVS_GPCR_hOpiate_D1	388	NVS_GPCR_hOpiate_D1	651	NVS_GPCR_hOpiate_D1	NVS_GPCR_hOpiate_D1
5	203	NVS_GPCR_hOpiate_mu	389	NVS_GPCR_hOpiate_mu	652	NVS_GPCR_hOpiate_mu	NVS_GPCR_hOpiate_mu
5	204	NVS_GPCR_hORL1	390	NVS_GPCR_hORL1	653	NVS_GPCR_hORL1	NVS_GPCR_hORL1
5	205	NVS_GPCR_hPY2	391	NVS_GPCR_hPY2	654	NVS_GPCR_hPY2	NVS_GPCR_hPY2
5	206	NVS_GPCR_hTXA2	392	NVS_GPCR_hTXA2	655	NVS_GPCR_hTXA2	NVS_GPCR_hTXA2
5	207	NVS_GPCR_hV1A	393	NVS_GPCR_hV1A	656	NVS_GPCR_hV1A	NVS_GPCR_hV1A
5	208	NVS_GPCR_mCCKAPeripheral	394	NVS_GPCR_mCCKAPeripheral	657	NVS_GPCR_mCCKAPeripheral	NVS_GPCR_mCCKAPeripheral
5	209	NVS_GPCR_mCKKBCentral	395	NVS_GPCR_mCKKBCentral	658	NVS_GPCR_mCKKBCentral	NVS_GPCR_mCKKBCentral
5	210	NVS_GPCR_p5HT2C	396	NVS_GPCR_p5HT2C	659	NVS_GPCR_p5HT2C	NVS_GPCR_p5HT2C
5	211	NVS_GPCR_r5HT_NonSelective	397	NVS_GPCR_r5HT_NonSelective	660	NVS_GPCR_r5HT_NonSelective	NVS_GPCR_r5HT_NonSelective
5	212	NVS_GPCR_r5HT1_NonSelective	398	NVS_GPCR_r5HT1_NonSelective	661	NVS_GPCR_r5HT1_NonSelective	NVS_GPCR_r5HT1_NonSelective
5	213	NVS_GPCR_rabPAF	399	NVS_GPCR_rabPAF	662	NVS_GPCR_rabPAF	NVS_GPCR_rabPAF
5	214	NVS_GPCR_rAdra1_NonSelective	400	NVS_GPCR_rAdra1_NonSelective	663	NVS_GPCR_rAdra1_NonSelective	NVS_GPCR_rAdra1_NonSelective
5	215	NVS_GPCR_rAdra1A	401	NVS_GPCR_rAdra1A	664	NVS_GPCR_rAdra1A	NVS_GPCR_rAdra1A
5	216	NVS_GPCR_rAdra1B	402	NVS_GPCR_rAdra1B	665	NVS_GPCR_rAdra1B	NVS_GPCR_rAdra1B
5	217	NVS_GPCR_rAdra2_NonSelective	403	NVS_GPCR_rAdra2_NonSelective	666	NVS_GPCR_rAdra2_NonSelective	NVS_GPCR_rAdra2_NonSelective
5	218	NVS_GPCR_rAdrb_NonSelective	404	NVS_GPCR_rAdrb_NonSelective	667	NVS_GPCR_rAdrb_NonSelective	NVS_GPCR_rAdrb_NonSelective
5	219	NVS_GPCR_rCRF	405	NVS_GPCR_rCRF	668	NVS_GPCR_rCRF	NVS_GPCR_rCRF
5	220	NVS_GPCR_rGABBR	406	NVS_GPCR_rGABBR	669	NVS_GPCR_rGABBR	NVS_GPCR_rGABBR
5	221	NVS_GPCR_rGalanin	407	NVS_GPCR_rGalanin	670	NVS_GPCR_rGalanin	NVS_GPCR_rGalanin
5	222	NVS_GPCR_rGHB	408	NVS_GPCR_rGHB	671	NVS_GPCR_rGHB	NVS_GPCR_rGHB
5	223	NVS_GPCR_rH3	409	NVS_GPCR_rH3	672	NVS_GPCR_rH3	NVS_GPCR_rH3
5	224	NVS_GPCR_rmAdra2B	410	NVS_GPCR_rmAdra2B	673	NVS_GPCR_rmAdra2B	NVS_GPCR_rmAdra2B
5	225	NVS_GPCR_rmMGluR1	411	NVS_GPCR_rmMGluR1	674	NVS_GPCR_rmMGluR1	NVS_GPCR_rmMGluR1
5	226	NVS_GPCR_rmMGluR5	412	NVS_GPCR_rmMGluR5	675	NVS_GPCR_rmMGluR5	NVS_GPCR_rmMGluR5
5	227	NVS_GPCR_rNK1	413	NVS_GPCR_rNK1	676	NVS_GPCR_rNK1	NVS_GPCR_rNK1
5	228	NVS_GPCR_rNK3	414	NVS_GPCR_rNK3	677	NVS_GPCR_rNK3	NVS_GPCR_rNK3
5	229	NVS_GPCR_rNTS	415	NVS_GPCR_rNTS	678	NVS_GPCR_rNTS	NVS_GPCR_rNTS
5	230	NVS_GPCR_rOpiate_NonSelective	416	NVS_GPCR_rOpiate_NonSelective	679	NVS_GPCR_rOpiate_NonSelective	NVS_GPCR_rOpiate_NonSelective
5	231	NVS_GPCR_rOpiate_NonSelectiveNa	417	NVS_GPCR_rOpiate_NonSelectiveNa	680	NVS_GPCR_rOpiate_NonSelectiveNa	NVS_GPCR_rOpiate_NonSelectiveNa
5	232	NVS_GPCR_rOXT	418	NVS_GPCR_rOXT	681	NVS_GPCR_rOXT	NVS_GPCR_rOXT
5	233	NVS_GPCR_rSST	419	NVS_GPCR_rSST	682	NVS_GPCR_rSST	NVS_GPCR_rSST
5	234	NVS_GPCR_rTRH	420	NVS_GPCR_rTRH	683	NVS_GPCR_rTRH	NVS_GPCR_rTRH
5	235	NVS_GPCR_rV1	421	NVS_GPCR_rV1	684	NVS_GPCR_rV1	NVS_GPCR_rV1
5	236	NVS_GPCR_rVIP_NonSelective	422	NVS_GPCR_rVIP_NonSelective	685	NVS_GPCR_rVIP_NonSelective	NVS_GPCR_rVIP_NonSelective
5	237	NVS_IC_hKhERGCh	423	NVS_IC_hKhERGCh	686	NVS_IC_hKhERGCh	NVS_IC_hKhERGCh
5	238	NVS_IC_rCaBTZCHL	424	NVS_IC_rCaBTZCHL	687	NVS_IC_rCaBTZCHL	NVS_IC_rCaBTZCHL
5	239	NVS_IC_rCaChN	425	NVS_IC_rCaChN	688	NVS_IC_rCaChN	NVS_IC_rCaChN
5	240	NVS_IC_rCaDHPRCh_L	426	NVS_IC_rCaDHPRCh_L	689	NVS_IC_rCaDHPRCh_L	NVS_IC_rCaDHPRCh_L
5	241	NVS_IC_rKAR	427	NVS_IC_rKAR	690	NVS_IC_rKAR	NVS_IC_rKAR
5	242	NVS_IC_rKATPCh	428	NVS_IC_rKATPCh	691	NVS_IC_rKATPCh	NVS_IC_rKATPCh
5	243	NVS_IC_rKCaCh	429	NVS_IC_rKCaCh	692	NVS_IC_rKCaCh	NVS_IC_rKCaCh
5	244	NVS_IC_rNaCh_site2	430	NVS_IC_rNaCh_site2	693	NVS_IC_rNaCh_site2	NVS_IC_rNaCh_site2
5	245	NVS_LGIC_bGABAR_Agonist	431	NVS_LGIC_bGABAR_Agonist	694	NVS_LGIC_bGABAR_Agonist	NVS_LGIC_bGABAR_Agonist
5	246	NVS_LGIC_bGABARa1	432	NVS_LGIC_bGABARa1	695	NVS_LGIC_bGABARa1	NVS_LGIC_bGABARa1
5	247	NVS_LGIC_bGABARa5	433	NVS_LGIC_bGABARa5	696	NVS_LGIC_bGABARa5	NVS_LGIC_bGABARa5
5	248	NVS_LGIC_h5HT3	434	NVS_LGIC_h5HT3	697	NVS_LGIC_h5HT3	NVS_LGIC_h5HT3
5	249	NVS_LGIC_hNNR_NBungSens	435	NVS_LGIC_hNNR_NBungSens	698	NVS_LGIC_hNNR_NBungSens	NVS_LGIC_hNNR_NBungSens
5	250	NVS_LGIC_rAMPA	436	NVS_LGIC_rAMPA	699	NVS_LGIC_rAMPA	NVS_LGIC_rAMPA
5	251	NVS_LGIC_rGABAR_NonSelective	437	NVS_LGIC_rGABAR_NonSelective	700	NVS_LGIC_rGABAR_NonSelective	NVS_LGIC_rGABAR_NonSelective
5	252	NVS_LGIC_rGABARa6	438	NVS_LGIC_rGABARa6	701	NVS_LGIC_rGABARa6	NVS_LGIC_rGABARa6
5	253	NVS_LGIC_rGluNMDA_Agonist	439	NVS_LGIC_rGluNMDA_Agonist	702	NVS_LGIC_rGluNMDA_Agonist	NVS_LGIC_rGluNMDA_Agonist
5	254	NVS_LGIC_rGluNMDA_MK801_Agonist	440	NVS_LGIC_rGluNMDA_MK801_Agonist	703	NVS_LGIC_rGluNMDA_MK801_Agonist	NVS_LGIC_rGluNMDA_MK801_Agonist
5	255	NVS_LGIC_rGlyRStrySens	441	NVS_LGIC_rGlyRStrySens	704	NVS_LGIC_rGlyRStrySens	NVS_LGIC_rGlyRStrySens
5	256	NVS_LGIC_rNNR_BungSens	442	NVS_LGIC_rNNR_BungSens	705	NVS_LGIC_rNNR_BungSens	NVS_LGIC_rNNR_BungSens
5	257	NVS_MP_hPBR	443	NVS_MP_hPBR	706	NVS_MP_hPBR	NVS_MP_hPBR
5	258	NVS_MP_rPBR	444	NVS_MP_rPBR	707	NVS_MP_rPBR	NVS_MP_rPBR
5	259	NVS_NR_bER	445	NVS_NR_bER	708	NVS_NR_bER	NVS_NR_bER
5	260	NVS_NR_bPR	446	NVS_NR_bPR	709	NVS_NR_bPR	NVS_NR_bPR
5	261	NVS_NR_cAR	447	NVS_NR_cAR	710	NVS_NR_cAR	NVS_NR_cAR
5	262	NVS_NR_hAR	448	NVS_NR_hAR	711	NVS_NR_hAR	NVS_NR_hAR
5	263	NVS_NR_hCAR_Agonist	449	NVS_NR_hCAR_Agonist	712	NVS_NR_hCAR_Agonist	NVS_NR_hCAR_Agonist
5	264	NVS_NR_hCAR_Antagonist	450	NVS_NR_hCAR_Antagonist	713	NVS_NR_hCAR_Antagonist	NVS_NR_hCAR_Antagonist
5	265	NVS_NR_hER	451	NVS_NR_hER	714	NVS_NR_hER	NVS_NR_hER
5	266	NVS_NR_hFXR_Agonist	452	NVS_NR_hFXR_Agonist	715	NVS_NR_hFXR_Agonist	NVS_NR_hFXR_Agonist
5	267	NVS_NR_hFXR_Antagonist	453	NVS_NR_hFXR_Antagonist	716	NVS_NR_hFXR_Antagonist	NVS_NR_hFXR_Antagonist
5	268	NVS_NR_hGR	454	NVS_NR_hGR	717	NVS_NR_hGR	NVS_NR_hGR
5	269	NVS_NR_hPPARa	455	NVS_NR_hPPARa	718	NVS_NR_hPPARa	NVS_NR_hPPARa
5	270	NVS_NR_hPPARg	456	NVS_NR_hPPARg	719	NVS_NR_hPPARg	NVS_NR_hPPARg
5	271	NVS_NR_hPR	457	NVS_NR_hPR	720	NVS_NR_hPR	NVS_NR_hPR
5	272	NVS_NR_hPXR	458	NVS_NR_hPXR	721	NVS_NR_hPXR	NVS_NR_hPXR
5	273	NVS_NR_hRAR_Antagonist	459	NVS_NR_hRAR_Antagonist	722	NVS_NR_hRAR_Antagonist	NVS_NR_hRAR_Antagonist
5	274	NVS_NR_hRARa_Agonist	460	NVS_NR_hRARa_Agonist	723	NVS_NR_hRARa_Agonist	NVS_NR_hRARa_Agonist
5	275	NVS_NR_hTRa_Antagonist	461	NVS_NR_hTRa_Antagonist	724	NVS_NR_hTRa_Antagonist	NVS_NR_hTRa_Antagonist
5	276	NVS_NR_mERa	462	NVS_NR_mERa	725	NVS_NR_mERa	NVS_NR_mERa
5	277	NVS_NR_rAR	463	NVS_NR_rAR	726	NVS_NR_rAR	NVS_NR_rAR
5	278	NVS_NR_rMR	464	NVS_NR_rMR	727	NVS_NR_rMR	NVS_NR_rMR
5	279	NVS_OR_gSIGMA_NonSelective	465	NVS_OR_gSIGMA_NonSelective	728	NVS_OR_gSIGMA_NonSelective	NVS_OR_gSIGMA_NonSelective
5	280	NVS_OR_hFKBP12	466	NVS_OR_hFKBP12	729	NVS_OR_hFKBP12	NVS_OR_hFKBP12
5	281	NVS_TR_gDAT	467	NVS_TR_gDAT	730	NVS_TR_gDAT	NVS_TR_gDAT
5	282	NVS_TR_hAdoT	468	NVS_TR_hAdoT	731	NVS_TR_hAdoT	NVS_TR_hAdoT
5	283	NVS_TR_hDAT	469	NVS_TR_hDAT	732	NVS_TR_hDAT	NVS_TR_hDAT
5	284	NVS_TR_hNET	470	NVS_TR_hNET	733	NVS_TR_hNET	NVS_TR_hNET
5	285	NVS_TR_hSERT	471	NVS_TR_hSERT	734	NVS_TR_hSERT	NVS_TR_hSERT
5	286	NVS_TR_rAdoT	472	NVS_TR_rAdoT	735	NVS_TR_rAdoT	NVS_TR_rAdoT
5	287	NVS_TR_rNET	473	NVS_TR_rNET	736	NVS_TR_rNET	NVS_TR_rNET
5	288	NVS_TR_rSERT	474	NVS_TR_rSERT	737	NVS_TR_rSERT	NVS_TR_rSERT
5	289	NVS_TR_rVMAT2	475	NVS_TR_rVMAT2	738	NVS_TR_rVMAT2	NVS_TR_rVMAT2
5	429	NVS_ENZ_hPPP3CA	1034	NVS_ENZ_hPPP3CA	1744	NVS_ENZ_hPPP3CA	NVS_ENZ_hPPP3CA
5	655	NVS_ENZ_hPDE1A1	2320	NVS_ENZ_hPDE1A1	2277	NVS_ENZ_hPDE1A1	NVS_ENZ_hPDE1A1
5	655	NVS_ENZ_hPDE1A1	2320	NVS_ENZ_hPDE1A1	2278	NVS_ENZ_hPDE1A1_Activator		deleted
5	656	NVS_ENZ_hPDE1B1	2321	NVS_ENZ_hPDE1B1	2279	NVS_ENZ_hPDE1B1	NVS_ENZ_hPDE1B1
5	656	NVS_ENZ_hPDE1B1	2321	NVS_ENZ_hPDE1B1	2280	NVS_ENZ_hPDE1B1_Activator		deleted
5	657	NVS_ENZ_hPDE2A	2322	NVS_ENZ_hPDE2A	2281	NVS_ENZ_hPDE2A	NVS_ENZ_hPDE2A
5	657	NVS_ENZ_hPDE2A	2322	NVS_ENZ_hPDE2A	2282	NVS_ENZ_hPDE2A_Activator		deleted
5	658	NVS_ENZ_hPDE3A	2323	NVS_ENZ_hPDE3A	2283	NVS_ENZ_hPDE3A	NVS_ENZ_hPDE3A
5	658	NVS_ENZ_hPDE3A	2323	NVS_ENZ_hPDE3A	2284	NVS_ENZ_hPDE3A_Activator		deleted
5	659	NVS_ENZ_hPDE4B1	2324	NVS_ENZ_hPDE4B1	2285	NVS_ENZ_hPDE4B1	NVS_ENZ_hPDE4B1
5	659	NVS_ENZ_hPDE4B1	2324	NVS_ENZ_hPDE4B1	2286	NVS_ENZ_hPDE4B1_Activator		deleted
5	660	NVS_ENZ_hPDE4C1	2325	NVS_ENZ_hPDE4C1	2287	NVS_ENZ_hPDE4C1	NVS_ENZ_hPDE4C1
5	660	NVS_ENZ_hPDE4C1	2325	NVS_ENZ_hPDE4C1	2288	NVS_ENZ_hPDE4C1_Activator		deleted
5	661	NVS_ENZ_hPDE4D3	2326	NVS_ENZ_hPDE4D3	2289	NVS_ENZ_hPDE4D3	NVS_ENZ_hPDE4D3
5	661	NVS_ENZ_hPDE4D3	2326	NVS_ENZ_hPDE4D3	2290	NVS_ENZ_hPDE4D3_Activator		deleted
5	662	NVS_ENZ_hPDE7A	2327	NVS_ENZ_hPDE7A	2291	NVS_ENZ_hPDE7A	NVS_ENZ_hPDE7A
5	662	NVS_ENZ_hPDE7A	2327	NVS_ENZ_hPDE7A	2292	NVS_ENZ_hPDE7A_Activator		deleted
5	663	NVS_ENZ_hPDE8A1	2328	NVS_ENZ_hPDE8A1	2293	NVS_ENZ_hPDE8A1	NVS_ENZ_hPDE8A1
5	663	NVS_ENZ_hPDE8A1	2328	NVS_ENZ_hPDE8A1	2294	NVS_ENZ_hPDE8A1_Activator		deleted
5	664	NVS_ENZ_hPDE9A2	2329	NVS_ENZ_hPDE9A2	2295	NVS_ENZ_hPDE9A2	NVS_ENZ_hPDE9A2
5	664	NVS_ENZ_hPDE9A2	2329	NVS_ENZ_hPDE9A2	2296	NVS_ENZ_hPDE9A2_Activator		deleted
6	290	OT_AR_ARELUC_AG_1440	476	OT_AR_ARELUC_AG_1440	739	OT_AR_ARELUC_AG_1440	OT_AR_ARELUC_AG_1440
6	291	OT_AR_ARSRC1_0480	477	OT_AR_ARSRC1_0480	740	OT_AR_ARSRC1_0480	OT_AR_ARSRC1_0480
6	292	OT_AR_ARSRC1_0960	478	OT_AR_ARSRC1_0960	741	OT_AR_ARSRC1_0960	OT_AR_ARSRC1_0960
6	293	OT_ER_ERaERa_0480	479	OT_ER_ERaERa_0480	742	OT_ER_ERaERa_0480	OT_ER_ERaERa_0480
6	294	OT_ER_ERaERa_1440	480	OT_ER_ERaERa_1440	743	OT_ER_ERaERa_1440	OT_ER_ERaERa_1440
6	295	OT_ER_ERaERb_0480	481	OT_ER_ERaERb_0480	744	OT_ER_ERaERb_0480	OT_ER_ERaERb_0480
6	296	OT_ER_ERaERb_1440	482	OT_ER_ERaERb_1440	745	OT_ER_ERaERb_1440	OT_ER_ERaERb_1440
6	297	OT_ER_ERbERb_0480	483	OT_ER_ERbERb_0480	746	OT_ER_ERbERb_0480	OT_ER_ERbERb_0480
6	298	OT_ER_ERbERb_1440	484	OT_ER_ERbERb_1440	747	OT_ER_ERbERb_1440	OT_ER_ERbERb_1440
6	299	OT_ERa_ERE_LUC_Agonist_1440	485	OT_ERa_ERE_LUC_Agonist_1440	748	OT_ERa_ERELUC_AG_1440	OT_ERa_ERE_LUC_Agonist_1440	deleted
6	300	OT_ERa_ERE_LUC_Antagonist_1440	486	OT_ERa_ERE_LUC_Antagonist_1440	749	OT_ERa_ERELUC_ANT_1440	OT_ERa_ERE_LUC_Antagonist_1440	deleted
6	301	OT_ERa_GFPERaERE_0120	487	OT_ERa_GFPERaERE_0120	750	OT_ERa_EREGFP_0120	OT_ERa_GFPERaERE_0120
6	302	OT_ERa_GFPERaERE_0480	488	OT_ERa_GFPERaERE_0480	751	OT_ERa_EREGFP_0480	OT_ERa_GFPERaERE_0480
6	303	OT_ERb_ERE_LUC_Antagonist_1440	489	OT_ERb_ERE_LUC_Antagonist_1440	752	OT_ERb_ERELUC_ANT_1440	OT_ERb_ERE_LUC_Antagonist_1440	deleted
6	304	OT_FXR_FXRSRC1_0480	490	OT_FXR_FXRSRC1_0480	753	OT_FXR_FXRSRC1_0480	OT_FXR_FXRSRC1_0480
6	305	OT_FXR_FXRSRC1_1440	491	OT_FXR_FXRSRC1_1440	754	OT_FXR_FXRSRC1_1440	OT_FXR_FXRSRC1_1440
6	306	OT_NURR1_NURR1RXRa_0480	492	OT_NURR1_NURR1RXRa_0480	755	OT_NURR1_NURR1RXRa_0480	OT_NURR1_NURR1RXRa_0480
6	307	OT_NURR1_NURR1RXRa_1440	493	OT_NURR1_NURR1RXRa_1440	756	OT_NURR1_NURR1RXRa_1440	OT_NURR1_NURR1RXRa_1440
6	308	OT_PPARg_PPARgSRC1_0480	494	OT_PPARg_PPARgSRC1_0480	757	OT_PPARg_PPARgSRC1_0480	OT_PPARg_PPARgSRC1_0480
6	309	OT_PPARg_PPARgSRC1_1440	495	OT_PPARg_PPARgSRC1_1440	758	OT_PPARg_PPARgSRC1_1440	OT_PPARg_PPARgSRC1_1440
6	330	OT_Apoptosis_PARP1_1440	546	OT_Apoptosis_PARP1_1440	810	OT_Apoptosis_PARP1_1440_inh	OT_Apoptosis_PARP1_1440	deleted
6	330	OT_Apoptosis_PARP1_1440	546	OT_Apoptosis_PARP1_1440	811	OT_Apoptosis_PARP1_1440_sti		deleted
6	331	OT_ATR_Chk1Cdc25C_0480	547	OT_ATR_Chk1Cdc25C_0480	812	OT_ATR_Chk1Cdc25C_0480_sti	OT_ATR_Chk1Cdc25C_0480	deleted
6	331	OT_ATR_Chk1Cdc25C_0480	547	OT_ATR_Chk1Cdc25C_0480	813	OT_ATR_Chk1Cdc25C_0480_inh		deleted
6	332	OT_ATR_Chk1Cdc25C_1440	548	OT_ATR_Chk1Cdc25C_1440	814	OT_ATR_Chk1Cdc25C_1440_sti	OT_ATR_Chk1Cdc25C_1440	deleted
6	332	OT_ATR_Chk1Cdc25C_1440	548	OT_ATR_Chk1Cdc25C_1440	815	OT_ATR_Chk1Cdc25C_1440_inh		deleted
6	333	OT_ATR_Chk1Cdc25CCPT_1440	549	OT_ATR_Chk1Cdc25CCPT_1440	816	OT_ATR_Chk1Cdc25CCPT_1440_inh	OT_ATR_Chk1Cdc25CCPT_1440	deleted
6	333	OT_ATR_Chk1Cdc25CCPT_1440	549	OT_ATR_Chk1Cdc25CCPT_1440	817	OT_ATR_Chk1Cdc25CCPT_1440_sti		deleted
6	334	OT_b2AR_b2ARbARR2_0090	550	OT_b2AR_b2ARbARR2_0090	818	OT_b2AR_b2ARbARR2_0090_sti	OT_b2AR_b2ARbARR2_0090	deleted
6	334	OT_b2AR_b2ARbARR2_0090	550	OT_b2AR_b2ARbARR2_0090	819	OT_b2AR_b2ARbARR2_0090_inh		deleted
6	335	OT_b2AR_b2ARbARR2_0180	551	OT_b2AR_b2ARbARR2_0180	820	OT_b2AR_b2ARbARR2_0180_sti	OT_b2AR_b2ARbARR2_0180	deleted
6	335	OT_b2AR_b2ARbARR2_0180	551	OT_b2AR_b2ARbARR2_0180	821	OT_b2AR_b2ARbARR2_0180_inh		deleted
6	336	OT_b2AR_b2ARbARR2INN_0240	552	OT_b2AR_b2ARbARR2INN_0240	822	OT_b2AR_b2ARbARR2INN_0240_inh	OT_b2AR_b2ARbARR2INN_0240	deleted
6	336	OT_b2AR_b2ARbARR2INN_0240	552	OT_b2AR_b2ARbARR2INN_0240	823	OT_b2AR_b2ARbARR2INN_0240_sti		deleted
6	337	OT_CellCycle_Cdc2Cdc25C_0480	553	OT_CellCycle_Cdc2Cdc25C_0480	824	OT_CellCycle_Cdc2Cdc25C_0480_inh	OT_CellCycle_Cdc2Cdc25C_0480	deleted
6	337	OT_CellCycle_Cdc2Cdc25C_0480	553	OT_CellCycle_Cdc2Cdc25C_0480	825	OT_CellCycle_Cdc2Cdc25C_0480_sti		deleted
6	338	OT_CellCycle_Cdc2Cdc25C_1440	554	OT_CellCycle_Cdc2Cdc25C_1440	826	OT_CellCycle_Cdc2Cdc25C_1440_inh	OT_CellCycle_Cdc2Cdc25C_1440	deleted
6	338	OT_CellCycle_Cdc2Cdc25C_1440	554	OT_CellCycle_Cdc2Cdc25C_1440	827	OT_CellCycle_Cdc2Cdc25C_1440_sti		deleted
6	339	OT_CXCR4_CXCR4bARR2_0090	555	OT_CXCR4_CXCR4bARR2_0090	828	OT_CXCR4_CXCR4bARR2_0090_sti	OT_CXCR4_CXCR4bARR2_0090	deleted
6	339	OT_CXCR4_CXCR4bARR2_0090	555	OT_CXCR4_CXCR4bARR2_0090	829	OT_CXCR4_CXCR4bARR2_0090_inh		deleted
6	340	OT_CXCR4_CXCR4bARR2_0480	556	OT_CXCR4_CXCR4bARR2_0480	830	OT_CXCR4_CXCR4bARR2_0480_sti	OT_CXCR4_CXCR4bARR2_0480	deleted
6	340	OT_CXCR4_CXCR4bARR2_0480	556	OT_CXCR4_CXCR4bARR2_0480	831	OT_CXCR4_CXCR4bARR2_0480_inh		deleted
6	341	OT_CXCR4_CXCR4bARR2CXCL12_0240	557	OT_CXCR4_CXCR4bARR2CXCL12_0240	832	OT_CXCR4_CXCR4bARR2CXCL12_0240_inh	OT_CXCR4_CXCR4bARR2CXCL12_0240	deleted
6	341	OT_CXCR4_CXCR4bARR2CXCL12_0240	557	OT_CXCR4_CXCR4bARR2CXCL12_0240	833	OT_CXCR4_CXCR4bARR2CXCL12_0240_sti		deleted
6	342	OT_ERStress_GRP78_1440	558	OT_ERStress_GRP78_1440	834	OT_ERStress_GRP78_1440_inh	OT_ERStress_GRP78_1440	deleted
6	342	OT_ERStress_GRP78_1440	558	OT_ERStress_GRP78_1440	835	OT_ERStress_GRP78_1440_sti		deleted
6	343	OT_H2AX_gH2AX_1440	559	OT_H2AX_gH2AX_1440	836	OT_H2AX_gH2AX_1440_sti	OT_H2AX_gH2AX_1440	deleted
6	343	OT_H2AX_gH2AX_1440	559	OT_H2AX_gH2AX_1440	837	OT_H2AX_gH2AX_1440_inh		deleted
6	344	OT_HEK293T_LDH_2880	560	OT_HEK293T_LDH_2880	838	OT_HEK293T_LDH_2880_inh	OT_HEK293T_LDH_2880	deleted
6	344	OT_HEK293T_LDH_2880	560	OT_HEK293T_LDH_2880	839	OT_HEK293T_LDH_2880_sti		deleted
6	345	OT_Hepatocyte_LDH_2880	561	OT_Hepatocyte_LDH_2880	840	OT_Hepatocyte_LDH_2880_inh	OT_Hepatocyte_LDH_2880	deleted
6	345	OT_Hepatocyte_LDH_2880	561	OT_Hepatocyte_LDH_2880	841	OT_Hepatocyte_LDH_2880_sti		deleted
6	346	OT_NegCtrl_EmptyReporter_0240	562	OT_NegCtrl_EmptyReporter_0240	842	OT_NegCtrl_EmptyReporter_0240_sti	OT_NegCtrl_EmptyReporter_0240	deleted
6	346	OT_NegCtrl_EmptyReporter_0240	562	OT_NegCtrl_EmptyReporter_0240	843	OT_NegCtrl_EmptyReporter_0240_inh		deleted
6	347	OT_NegCtrl_EmptyReporter_0480	563	OT_NegCtrl_EmptyReporter_0480	844	OT_NegCtrl_EmptyReporter_0480_sti	OT_NegCtrl_EmptyReporter_0480	deleted
6	347	OT_NegCtrl_EmptyReporter_0480	563	OT_NegCtrl_EmptyReporter_0480	845	OT_NegCtrl_EmptyReporter_0480_inh		deleted
6	348	OT_NegCtrl_EmptyReporter_0960	564	OT_NegCtrl_EmptyReporter_0960	846	OT_NegCtrl_EmptyReporter_0960_sti	OT_NegCtrl_EmptyReporter_0960	deleted
6	348	OT_NegCtrl_EmptyReporter_0960	564	OT_NegCtrl_EmptyReporter_0960	847	OT_NegCtrl_EmptyReporter_0960_inh		deleted
6	349	OT_NegCtrl_EmptyReporter_1440	565	OT_NegCtrl_EmptyReporter_1440	848	OT_NegCtrl_EmptyReporter_1440_sti	OT_NegCtrl_EmptyReporter_1440	deleted
6	349	OT_NegCtrl_EmptyReporter_1440	565	OT_NegCtrl_EmptyReporter_1440	849	OT_NegCtrl_EmptyReporter_1440_inh		deleted
6	350	OT_NegCtrl_Fluorescence_0240	566	OT_NegCtrl_Fluorescence_0240	850	OT_NegCtrl_Fluorescence_0240_sti	OT_NegCtrl_Fluorescence_0240	deleted
6	350	OT_NegCtrl_Fluorescence_0240	566	OT_NegCtrl_Fluorescence_0240	851	OT_NegCtrl_Fluorescence_0240_inh		deleted
6	351	OT_NegCtrl_Fluorescence_0480	567	OT_NegCtrl_Fluorescence_0480	852	OT_NegCtrl_Fluorescence_0480_sti	OT_NegCtrl_Fluorescence_0480	deleted
6	351	OT_NegCtrl_Fluorescence_0480	567	OT_NegCtrl_Fluorescence_0480	853	OT_NegCtrl_Fluorescence_0480_inh		deleted
6	352	OT_NegCtrl_Fluorescence_0960	568	OT_NegCtrl_Fluorescence_0960	854	OT_NegCtrl_Fluorescence_0960_sti	OT_NegCtrl_Fluorescence_0960	deleted
6	352	OT_NegCtrl_Fluorescence_0960	568	OT_NegCtrl_Fluorescence_0960	855	OT_NegCtrl_Fluorescence_0960_inh		deleted
6	353	OT_NegCtrl_Fluorescence_1440	569	OT_NegCtrl_Fluorescence_1440	856	OT_NegCtrl_Fluorescence_1440_sti	OT_NegCtrl_Fluorescence_1440	deleted
6	353	OT_NegCtrl_Fluorescence_1440	569	OT_NegCtrl_Fluorescence_1440	857	OT_NegCtrl_Fluorescence_1440_inh		deleted
6	354	OT_NFKb_p50p65_0480	570	OT_NFKb_p50p65_0480	858	OT_NFKb_p50p65_0480_sti	OT_NFKb_p50p65_0480	deleted
6	354	OT_NFKb_p50p65_0480	570	OT_NFKb_p50p65_0480	859	OT_NFKb_p50p65_0480_inh		deleted
6	355	OT_NFKb_p50p65_1440	571	OT_NFKb_p50p65_1440	860	OT_NFKb_p50p65_1440_sti	OT_NFKb_p50p65_1440	deleted
6	355	OT_NFKb_p50p65_1440	571	OT_NFKb_p50p65_1440	861	OT_NFKb_p50p65_1440_inh		deleted
6	356	OT_NFKb_p50p65TNFa_0090	572	OT_NFKb_p50p65TNFa_0090	862	OT_NFKb_p50p65TNFa_0090_inh	OT_NFKb_p50p65TNFa_0090	deleted
6	356	OT_NFKb_p50p65TNFa_0090	572	OT_NFKb_p50p65TNFa_0090	863	OT_NFKb_p50p65TNFa_0090_sti		deleted
6	357	OT_NFKb_p50p65TNFa_0480	573	OT_NFKb_p50p65TNFa_0480	864	OT_NFKb_p50p65TNFa_0480_inh	OT_NFKb_p50p65TNFa_0480	deleted
6	357	OT_NFKb_p50p65TNFa_0480	573	OT_NFKb_p50p65TNFa_0480	865	OT_NFKb_p50p65TNFa_0480_sti		deleted
6	358	OT_p38MAPK_Mnk1p38_0480	574	OT_p38MAPK_Mnk1p38_0480	866	OT_p38MAPK_Mnk1p38_0480_sti	OT_p38MAPK_Mnk1p38_0480	deleted
6	358	OT_p38MAPK_Mnk1p38_0480	574	OT_p38MAPK_Mnk1p38_0480	867	OT_p38MAPK_Mnk1p38_0480_inh		deleted
6	359	OT_p38MAPK_Mnk1p38_1440	575	OT_p38MAPK_Mnk1p38_1440	868	OT_p38MAPK_Mnk1p38_1440_sti	OT_p38MAPK_Mnk1p38_1440	deleted
6	359	OT_p38MAPK_Mnk1p38_1440	575	OT_p38MAPK_Mnk1p38_1440	869	OT_p38MAPK_Mnk1p38_1440_inh		deleted
6	360	OT_p53_Mdm2p53_0480	576	OT_p53_Mdm2p53_0480	870	OT_p53_Mdm2p53_0480_sti	OT_p53_Mdm2p53_0480	deleted
6	360	OT_p53_Mdm2p53_0480	576	OT_p53_Mdm2p53_0480	871	OT_p53_Mdm2p53_0480_inh		deleted
6	361	OT_p53_Mdm2p53_1440	577	OT_p53_Mdm2p53_1440	872	OT_p53_Mdm2p53_1440_sti	OT_p53_Mdm2p53_1440	deleted
6	361	OT_p53_Mdm2p53_1440	577	OT_p53_Mdm2p53_1440	873	OT_p53_Mdm2p53_1440_inh		deleted
6	362	OT_p53_Pin1p53_0480	578	OT_p53_Pin1p53_0480	874	OT_p53_Pin1p53_0480_inh	OT_p53_Pin1p53_0480	deleted
6	362	OT_p53_Pin1p53_0480	578	OT_p53_Pin1p53_0480	875	OT_p53_Pin1p53_0480_sti		deleted
6	363	OT_p53_Pin1p53_1440	579	OT_p53_Pin1p53_1440	876	OT_p53_Pin1p53_1440_inh	OT_p53_Pin1p53_1440	deleted
6	363	OT_p53_Pin1p53_1440	579	OT_p53_Pin1p53_1440	877	OT_p53_Pin1p53_1440_sti		deleted
6	364	OT_p53_Pin1p53CPT_1440	580	OT_p53_Pin1p53CPT_1440	878	OT_p53_Pin1p53CPT_1440_sti	OT_p53_Pin1p53CPT_1440	deleted
6	364	OT_p53_Pin1p53CPT_1440	580	OT_p53_Pin1p53CPT_1440	879	OT_p53_Pin1p53CPT_1440_inh		deleted
6	365	OT_PI3K_Akt1PDk1_0090	581	OT_PI3K_Akt1PDk1_0090	880	OT_PI3K_Akt1PDk1_0090_inh	OT_PI3K_Akt1PDk1_0090	deleted
6	365	OT_PI3K_Akt1PDk1_0090	581	OT_PI3K_Akt1PDk1_0090	881	OT_PI3K_Akt1PDk1_0090_sti		deleted
6	366	OT_PI3K_Akt1PDk1_0480	582	OT_PI3K_Akt1PDk1_0480	882	OT_PI3K_Akt1PDk1_0480_inh	OT_PI3K_Akt1PDk1_0480	deleted
6	366	OT_PI3K_Akt1PDk1_0480	582	OT_PI3K_Akt1PDk1_0480	883	OT_PI3K_Akt1PDk1_0480_sti		deleted
6	367	OT_PI3K_Akt1PDk1_1440	583	OT_PI3K_Akt1PDk1_1440	884	OT_PI3K_Akt1PDk1_1440_inh	OT_PI3K_Akt1PDk1_1440	deleted
6	367	OT_PI3K_Akt1PDk1_1440	583	OT_PI3K_Akt1PDk1_1440	885	OT_PI3K_Akt1PDk1_1440_sti		deleted
6	368	OT_RhoRock_Limk2Cofilin1_0480	584	OT_RhoRock_Limk2Cofilin1_0480	886	OT_RhoRock_Limk2Cofilin1_0480_inh	OT_RhoRock_Limk2Cofilin1_0480	deleted
6	368	OT_RhoRock_Limk2Cofilin1_0480	584	OT_RhoRock_Limk2Cofilin1_0480	887	OT_RhoRock_Limk2Cofilin1_0480_sti		deleted
6	369	OT_RhoRock_Limk2Cofilin1_1440	585	OT_RhoRock_Limk2Cofilin1_1440	888	OT_RhoRock_Limk2Cofilin1_1440_inh	OT_RhoRock_Limk2Cofilin1_1440	deleted
6	369	OT_RhoRock_Limk2Cofilin1_1440	585	OT_RhoRock_Limk2Cofilin1_1440	889	OT_RhoRock_Limk2Cofilin1_1440_sti		deleted
7	310	TOX21_AR_BLA_Agonist	496	TOX21_AR_BLA_Agonist_ch1	759	TOX21_AR_BLA_Agonist_ch1	TOX21_AR_BLA_Agonist_ch1
7	310	TOX21_AR_BLA_Agonist	497	TOX21_AR_BLA_Agonist_ch2	760	TOX21_AR_BLA_Agonist_ch2	TOX21_AR_BLA_Agonist_ch2
7	310	TOX21_AR_BLA_Agonist	498	TOX21_AR_BLA_Agonist_ratio	761	TOX21_AR_BLA_Agonist_ratio	TOX21_AR_BLA_Agonist_ratio
7	311	TOX21_AR_BLA_Antagonist	499	TOX21_AR_BLA_Antagonist_ratio	762	TOX21_AR_BLA_Antagonist_ratio	TOX21_AR_BLA_Antagonist_ratio
7	311	TOX21_AR_BLA_Antagonist	500	TOX21_AR_BLA_Antagonist_viability	763	TOX21_AR_BLA_Antagonist_viability	TOX21_AR_BLA_Antagonist_viability
7	312	TOX21_AR_LUC_MDAKB2_Agonist	501	TOX21_AR_LUC_MDAKB2_Agonist	764	TOX21_AR_LUC_MDAKB2_Agonist	TOX21_AR_LUC_MDAKB2_Agonist
7	313	TOX21_AR_LUC_MDAKB2_Antagonist_10nM_R1881	502	TOX21_AR_LUC_MDAKB2_Antagonist_10nM_R1881	765	TOX21_AR_LUC_MDAKB2_Antagonist_10nM_R1881	TOX21_AR_LUC_MDAKB2_Antagonist_10nM_R1881
7	313	TOX21_AR_LUC_MDAKB2_Antagonist_10nM_R1881	503	TOX21_AR_LUC_MDAKB2_Antagonist_10nM_R1881_viability	766	TOX21_AR_LUC_MDAKB2_Antagonist_10nM_R1881_viability	TOX21_AR_LUC_MDAKB2_Antagonist_10nM_R1881_viability
7	314	TOX21_Aromatase_Inhibition	504	TOX21_Aromatase_Inhibition	767	TOX21_Aromatase_Inhibition	TOX21_Aromatase_Inhibition
7	314	TOX21_Aromatase_Inhibition	505	TOX21_Aromatase_Inhibition_viability	768	TOX21_Aromatase_Inhibition_viability	TOX21_Aromatase_Inhibition_viability
7	315	TOX21_AutoFluor_HEK293	506	TOX21_AutoFluor_HEK293_Cell_blue	769	TOX21_AutoFluor_HEK293_Cell_blue	TOX21_AutoFluor_HEK293_Cell_blue
7	315	TOX21_AutoFluor_HEK293	507	TOX21_AutoFluor_HEK293_Cell_green	770	TOX21_AutoFluor_HEK293_Cell_green	TOX21_AutoFluor_HEK293_Cell_green
7	315	TOX21_AutoFluor_HEK293	508	TOX21_AutoFluor_HEK293_Cell_red	771	TOX21_AutoFluor_HEK293_Cell_red	TOX21_AutoFluor_HEK293_Cell_red
7	315	TOX21_AutoFluor_HEK293	509	TOX21_AutoFluor_HEK293_Media_blue	772	TOX21_AutoFluor_HEK293_Media_blue	TOX21_AutoFluor_HEK293_Media_blue
7	315	TOX21_AutoFluor_HEK293	510	TOX21_AutoFluor_HEK293_Media_green	773	TOX21_AutoFluor_HEK293_Media_green	TOX21_AutoFluor_HEK293_Media_green
7	315	TOX21_AutoFluor_HEK293	511	TOX21_AutoFluor_HEK293_Media_red	774	TOX21_AutoFluor_HEK293_Media_red	TOX21_AutoFluor_HEK293_Media_red
7	316	TOX21_AutoFluor_HEPG2	512	TOX21_AutoFluor_HEPG2_Cell_blue	775	TOX21_AutoFluor_HEPG2_Cell_blue	TOX21_AutoFluor_HEPG2_Cell_blue
7	316	TOX21_AutoFluor_HEPG2	513	TOX21_AutoFluor_HEPG2_Cell_green	776	TOX21_AutoFluor_HEPG2_Cell_green	TOX21_AutoFluor_HEPG2_Cell_green
7	316	TOX21_AutoFluor_HEPG2	514	TOX21_AutoFluor_HEPG2_Cell_red	777	TOX21_AutoFluor_HEPG2_Cell_red	TOX21_AutoFluor_HEPG2_Cell_red
7	316	TOX21_AutoFluor_HEPG2	515	TOX21_AutoFluor_HEPG2_Media_blue	778	TOX21_AutoFluor_HEPG2_Media_blue	TOX21_AutoFluor_HEPG2_Media_blue
7	316	TOX21_AutoFluor_HEPG2	516	TOX21_AutoFluor_HEPG2_Media_green	779	TOX21_AutoFluor_HEPG2_Media_green	TOX21_AutoFluor_HEPG2_Media_green
7	316	TOX21_AutoFluor_HEPG2	517	TOX21_AutoFluor_HEPG2_Media_red	780	TOX21_AutoFluor_HEPG2_Media_red	TOX21_AutoFluor_HEPG2_Media_red
7	317	TOX21_ELG1_LUC_Agonist	518	TOX21_ELG1_LUC_Agonist	781	TOX21_ELG1_LUC_Agonist	TOX21_ELG1_LUC_Agonist
7	317	TOX21_ELG1_LUC_Agonist	519	TOX21_ELG1_LUC_Agonist_viability	782	TOX21_ELG1_LUC_Agonist_viability	TOX21_ELG1_LUC_Agonist_viability
7	318	TOX21_ERa_BLA_Agonist	520	TOX21_ERa_BLA_Agonist_ch1	783	TOX21_ERa_BLA_Agonist_ch1	TOX21_ERa_BLA_Agonist_ch1
7	318	TOX21_ERa_BLA_Agonist	521	TOX21_ERa_BLA_Agonist_ch2	784	TOX21_ERa_BLA_Agonist_ch2	TOX21_ERa_BLA_Agonist_ch2
7	318	TOX21_ERa_BLA_Agonist	522	TOX21_ERa_BLA_Agonist_ratio	785	TOX21_ERa_BLA_Agonist_ratio	TOX21_ERa_BLA_Agonist_ratio
7	319	TOX21_ERa_BLA_Antagonist	523	TOX21_ERa_BLA_Antagonist_ratio	786	TOX21_ERa_BLA_Antagonist_ratio	TOX21_ERa_BLA_Antagonist_ratio
7	319	TOX21_ERa_BLA_Antagonist	524	TOX21_ERa_BLA_Antagonist_viability	787	TOX21_ERa_BLA_Antagonist_viability	TOX21_ERa_BLA_Antagonist_viability
7	320	TOX21_ERa_LUC_VM7_Agonist	525	TOX21_ERa_LUC_VM7_Agonist	788	TOX21_ERa_LUC_VM7_Agonist	TOX21_ERa_LUC_VM7_Agonist
7	321	TOX21_ERa_LUC_VM7_Antagonist_0.5nM_E2	526	TOX21_ERa_LUC_VM7_Antagonist_0.5nM_E2	789	TOX21_ERa_LUC_VM7_Antagonist_0.5nM_E2	TOX21_ERa_LUC_VM7_Antagonist_0.5nM_E2
7	321	TOX21_ERa_LUC_VM7_Antagonist_0.5nM_E2	527	TOX21_ERa_LUC_VM7_Antagonist_0.5nM_E2_viability	790	TOX21_ERa_LUC_VM7_Antagonist_0.5nM_E2_viability	TOX21_ERa_LUC_VM7_Antagonist_0.5nM_E2_viability
7	322	TOX21_GR_BLA_Agonist	528	TOX21_GR_BLA_Agonist_ch1	791	TOX21_GR_BLA_Agonist_ch1	TOX21_GR_BLA_Agonist_ch1
7	322	TOX21_GR_BLA_Agonist	529	TOX21_GR_BLA_Agonist_ch2	792	TOX21_GR_BLA_Agonist_ch2	TOX21_GR_BLA_Agonist_ch2
7	322	TOX21_GR_BLA_Agonist	530	TOX21_GR_BLA_Agonist_ratio	793	TOX21_GR_BLA_Agonist_ratio	TOX21_GR_BLA_Agonist_ratio
7	323	TOX21_GR_BLA_Antagonist	531	TOX21_GR_BLA_Antagonist_ratio	794	TOX21_GR_BLA_Antagonist_ratio	TOX21_GR_BLA_Antagonist_ratio
7	323	TOX21_GR_BLA_Antagonist	532	TOX21_GR_BLA_Antagonist_viability	795	TOX21_GR_BLA_Antagonist_viability	TOX21_GR_BLA_Antagonist_viability
7	324	TOX21_MMP	533	TOX21_MMP_fitc	796	TOX21_MMP_fitc	TOX21_MMP_fitc
7	324	TOX21_MMP	534	TOX21_MMP_ratio	797	TOX21_MMP_ratio_down		deleted
7	324	TOX21_MMP	535	TOX21_MMP_rhodamine	798	TOX21_MMP_rhodamine	TOX21_MMP_rhodamine
7	324	TOX21_MMP	536	TOX21_MMP_viability	799	TOX21_MMP_viability	TOX21_MMP_viability
7	325	TOX21_PPARg_BLA_Agonist	537	TOX21_PPARg_BLA_Agonist_ch1	800	TOX21_PPARg_BLA_Agonist_ch1	TOX21_PPARg_BLA_Agonist_ch1
7	325	TOX21_PPARg_BLA_Agonist	538	TOX21_PPARg_BLA_Agonist_ch2	801	TOX21_PPARg_BLA_Agonist_ch2	TOX21_PPARg_BLA_Agonist_ch2
7	325	TOX21_PPARg_BLA_Agonist	539	TOX21_PPARg_BLA_Agonist_ratio	802	TOX21_PPARg_BLA_Agonist_ratio	TOX21_PPARg_BLA_Agonist_ratio
7	326	TOX21_TR_LUC_GH3_Agonist	540	TOX21_TR_LUC_GH3_Agonist	803	TOX21_TR_LUC_GH3_Agonist	TOX21_TR_LUC_GH3_Agonist
7	327	TOX21_TR_LUC_GH3_Antagonist	541	TOX21_TR_LUC_GH3_Antagonist	804	TOX21_TR_LUC_GH3_Antagonist	TOX21_TR_LUC_GH3_Antagonist
7	327	TOX21_TR_LUC_GH3_Antagonist	542	TOX21_TR_LUC_GH3_Antagonist_viability	805	TOX21_TR_LUC_GH3_Antagonist_viability	TOX21_TR_LUC_GH3_Antagonist_viability
7	328	TOX21_AhR_LUC_Agonist	543	TOX21_AhR_LUC_Agonist	806	TOX21_AhR_LUC_Agonist	TOX21_AhR_LUC_Agonist
7	328	TOX21_AhR_LUC_Agonist	544	TOX21_AhR_LUC_Agonist_viability	807	TOX21_AhR_LUC_Agonist_viability	TOX21_AhR_LUC_Agonist_viability
7	372	TOX21_ARE_BLA_Agonist	695	TOX21_ARE_BLA_Agonist_ch1	1108	TOX21_ARE_BLA_Agonist_ch1	TOX21_ARE_BLA_Agonist_ch1
7	372	TOX21_ARE_BLA_Agonist	696	TOX21_ARE_BLA_Agonist_ch2	1109	TOX21_ARE_BLA_Agonist_ch2	TOX21_ARE_BLA_Agonist_ch2
7	372	TOX21_ARE_BLA_Agonist	697	TOX21_ARE_BLA_Agonist_ratio	1110	TOX21_ARE_BLA_agonist_ratio	TOX21_ARE_BLA_Agonist_ratio
7	373	TOX21_HSE_BLA_Agonist	698	TOX21_HSE_BLA_Agonist_ch1	1111	TOX21_HSE_BLA_agonist_ch1	TOX21_HSE_BLA_Agonist_ch1
7	373	TOX21_HSE_BLA_Agonist	699	TOX21_HSE_BLA_Agonist_ch2	1112	TOX21_HSE_BLA_agonist_ch2	TOX21_HSE_BLA_Agonist_ch2
7	373	TOX21_HSE_BLA_Agonist	700	TOX21_HSE_BLA_Agonist_ratio	1113	TOX21_HSE_BLA_agonist_ratio	TOX21_HSE_BLA_Agonist_ratio
7	374	TOX21_p53_BLA_p1	701	TOX21_p53_BLA_p1_ch1	1114	TOX21_p53_BLA_p1_ch1	TOX21_p53_BLA_p1_ch1
7	374	TOX21_p53_BLA_p1	702	TOX21_p53_BLA_p1_ch2	1115	TOX21_p53_BLA_p1_ch2	TOX21_p53_BLA_p1_ch2
7	374	TOX21_p53_BLA_p1	703	TOX21_p53_BLA_p1_ratio	1116	TOX21_p53_BLA_p1_ratio	TOX21_p53_BLA_p1_ratio
7	375	TOX21_FXR_BLA_Agonist	704	TOX21_FXR_BLA_Agonist_ch1	1117	TOX21_FXR_BLA_agonist_ch1	TOX21_FXR_BLA_Agonist_ch1
7	375	TOX21_FXR_BLA_Agonist	705	TOX21_FXR_BLA_Agonist_ch2	1118	TOX21_FXR_BLA_agonist_ch2	TOX21_FXR_BLA_Agonist_ch2
7	375	TOX21_FXR_BLA_Agonist	706	TOX21_FXR_BLA_Agonist_ratio	1119	TOX21_FXR_BLA_agonist_ratio	TOX21_FXR_BLA_Agonist_ratio
7	376	TOX21_FXR_BLA_Antagonist	707	TOX21_FXR_BLA_Antagonist_ratio	1120	TOX21_FXR_BLA_antagonist_ratio	TOX21_FXR_BLA_Antagonist_ratio
7	376	TOX21_FXR_BLA_Antagonist	708	TOX21_FXR_BLA_Antagonist_viability	1121	TOX21_FXR_BLA_antagonist_viability	TOX21_FXR_BLA_Antagonist_viability
7	377	TOX21_PPARd_BLA_Agonist	709	TOX21_PPARd_BLA_Agonist_ch1	1122	TOX21_PPARd_BLA_agonist_ch1	TOX21_PPARd_BLA_Agonist_ch1
7	377	TOX21_PPARd_BLA_Agonist	710	TOX21_PPARd_BLA_Agonist_ch2	1123	TOX21_PPARd_BLA_agonist_ch2	TOX21_PPARd_BLA_Agonist_ch2
7	377	TOX21_PPARd_BLA_Agonist	711	TOX21_PPARd_BLA_Agonist_ratio	1124	TOX21_PPARd_BLA_agonist_ratio	TOX21_PPARd_BLA_Agonist_ratio
7	378	TOX21_PPARd_BLA_Antagonist	712	TOX21_PPARd_BLA_Antagonist_ratio	1125	TOX21_PPARd_BLA_antagonist_ratio	TOX21_PPARd_BLA_Antagonist_ratio
7	378	TOX21_PPARd_BLA_Antagonist	713	TOX21_PPARd_BLA_Antagonist_viability	1126	TOX21_PPARd_BLA_antagonist_viability	TOX21_PPARd_BLA_Antagonist_viability
7	379	TOX21_PPARg_BLA_Antagonist	714	TOX21_PPARg_BLA_Antagonist_ratio	1127	TOX21_PPARg_BLA_antagonist_ratio	TOX21_PPARg_BLA_Antagonist_ratio
7	379	TOX21_PPARg_BLA_Antagonist	715	TOX21_PPARg_BLA_Antagonist_viability	1128	TOX21_PPARg_BLA_antagonist_viability	TOX21_PPARg_BLA_Antagonist_viability
7	380	TOX21_VDR_BLA_Agonist	716	TOX21_VDR_BLA_Agonist_ch1	1129	TOX21_VDR_BLA_agonist_ch1	TOX21_VDR_BLA_Agonist_ch1
7	380	TOX21_VDR_BLA_Agonist	717	TOX21_VDR_BLA_Agonist_ch2	1130	TOX21_VDR_BLA_agonist_ch2	TOX21_VDR_BLA_Agonist_ch2
7	380	TOX21_VDR_BLA_Agonist	718	TOX21_VDR_BLA_Agonist_ratio	1131	TOX21_VDR_BLA_agonist_ratio	TOX21_VDR_BLA_Agonist_ratio
7	381	TOX21_VDR_BLA_Antagonist	719	TOX21_VDR_BLA_Antagonist_ratio	1132	TOX21_VDR_BLA_antagonist_ratio	TOX21_VDR_BLA_Antagonist_ratio
7	381	TOX21_VDR_BLA_Antagonist	720	TOX21_VDR_BLA_Antagonist_viability	1133	TOX21_VDR_BLA_antagonist_viability	TOX21_VDR_BLA_Antagonist_viability
7	382	TOX21_DT40	721	TOX21_DT40	1134	TOX21_DT40	TOX21_DT40
7	372	TOX21_ARE_BLA_Agonist	747	TOX21_ARE_BLA_agonist_viability	1185	TOX21_ARE_BLA_agonist_viability	TOX21_ARE_BLA_agonist_viability
7	373	TOX21_HSE_BLA_Agonist	748	TOX21_HSE_BLA_agonist_viability	1186	TOX21_HSE_BLA_agonist_viability	TOX21_HSE_BLA_agonist_viability
7	374	TOX21_p53_BLA_p1	749	TOX21_p53_BLA_p1_viability	1187	TOX21_p53_BLA_p1_viability	TOX21_p53_BLA_p1_viability
7	375	TOX21_FXR_BLA_Agonist	750	TOX21_FXR_BLA_agonist_viability	1188	TOX21_FXR_BLA_agonist_viability	TOX21_FXR_BLA_agonist_viability
7	319	TOX21_ERa_BLA_Antagonist	751	TOX21_ERa_BLA_Antagonist_ch1	1189	TOX21_ERa_BLA_Antagonist_ch1	TOX21_ERa_BLA_Antagonist_ch1
7	319	TOX21_ERa_BLA_Antagonist	752	TOX21_ERa_BLA_Antagonist_ch2	1190	TOX21_ERa_BLA_Antagonist_ch2	TOX21_ERa_BLA_Antagonist_ch2
7	376	TOX21_FXR_BLA_Antagonist	753	TOX21_FXR_BLA_Antagonist_ch1	1191	TOX21_FXR_BLA_Antagonist_ch1	TOX21_FXR_BLA_Antagonist_ch1
7	376	TOX21_FXR_BLA_Antagonist	754	TOX21_FXR_BLA_Antagonist_ch2	1192	TOX21_FXR_BLA_Antagonist_ch2	TOX21_FXR_BLA_Antagonist_ch2
7	323	TOX21_GR_BLA_Antagonist	755	TOX21_GR_BLA_Antagonist_ch1	1193	TOX21_GR_BLA_Antagonist_ch1	TOX21_GR_BLA_Antagonist_ch1
7	323	TOX21_GR_BLA_Antagonist	756	TOX21_GR_BLA_Antagonist_ch2	1194	TOX21_GR_BLA_Antagonist_ch2	TOX21_GR_BLA_Antagonist_ch2
7	377	TOX21_PPARd_BLA_Agonist	757	TOX21_PPARd_BLA_Agonist_viability	1195	TOX21_PPARd_BLA_Agonist_viability	TOX21_PPARd_BLA_Agonist_viability
7	378	TOX21_PPARd_BLA_Antagonist	758	TOX21_PPARd_BLA_Antagonist_ch1	1196	TOX21_PPARd_BLA_Antagonist_ch1	TOX21_PPARd_BLA_Antagonist_ch1
7	378	TOX21_PPARd_BLA_Antagonist	759	TOX21_PPARd_BLA_Antagonist_ch2	1197	TOX21_PPARd_BLA_Antagonist_ch2	TOX21_PPARd_BLA_Antagonist_ch2
7	379	TOX21_PPARg_BLA_Antagonist	760	TOX21_PPARg_BLA_Antagonist_ch1	1198	TOX21_PPARg_BLA_Antagonist_ch1	TOX21_PPARg_BLA_Antagonist_ch1
7	379	TOX21_PPARg_BLA_Antagonist	761	TOX21_PPARg_BLA_Antagonist_ch2	1199	TOX21_PPARg_BLA_Antagonist_ch2	TOX21_PPARg_BLA_Antagonist_ch2
7	381	TOX21_VDR_BLA_Antagonist	762	TOX21_VDR_BLA_Antagonist_ch1	1200	TOX21_VDR_BLA_Antagonist_ch1	TOX21_VDR_BLA_Antagonist_ch1
7	381	TOX21_VDR_BLA_Antagonist	763	TOX21_VDR_BLA_Antagonist_ch2	1201	TOX21_VDR_BLA_Antagonist_ch2	TOX21_VDR_BLA_Antagonist_ch2
7	311	TOX21_AR_BLA_Antagonist	764	TOX21_AR_BLA_Antagonist_ch1	1202	TOX21_AR_BLA_Antagonist_ch1	TOX21_AR_BLA_Antagonist_ch1
7	311	TOX21_AR_BLA_Antagonist	765	TOX21_AR_BLA_Antagonist_ch2	1203	TOX21_AR_BLA_Antagonist_ch2	TOX21_AR_BLA_Antagonist_ch2
7	402	TOX21_p53_BLA_p2	890	TOX21_p53_BLA_p2_ch1	1315	TOX21_p53_BLA_p2_ch1	TOX21_p53_BLA_p2_ch1
7	402	TOX21_p53_BLA_p2	891	TOX21_p53_BLA_p2_ch2	1316	TOX21_p53_BLA_p2_ch2	TOX21_p53_BLA_p2_ch2
7	402	TOX21_p53_BLA_p2	892	TOX21_p53_BLA_p2_ratio	1317	TOX21_p53_BLA_p2_ratio	TOX21_p53_BLA_p2_ratio
7	402	TOX21_p53_BLA_p2	893	TOX21_p53_BLA_p2_viability	1318	TOX21_p53_BLA_p2_viability	TOX21_p53_BLA_p2_viability
7	403	TOX21_p53_BLA_p3	894	TOX21_p53_BLA_p3_ch1	1319	TOX21_p53_BLA_p3_ch1	TOX21_p53_BLA_p3_ch1
7	403	TOX21_p53_BLA_p3	895	TOX21_p53_BLA_p3_ch2	1320	TOX21_p53_BLA_p3_ch2	TOX21_p53_BLA_p3_ch2
7	403	TOX21_p53_BLA_p3	896	TOX21_p53_BLA_p3_ratio	1321	TOX21_p53_BLA_p3_ratio	TOX21_p53_BLA_p3_ratio
7	403	TOX21_p53_BLA_p3	897	TOX21_p53_BLA_p3_viability	1322	TOX21_p53_BLA_p3_viability	TOX21_p53_BLA_p3_viability
7	404	TOX21_p53_BLA_p4	898	TOX21_p53_BLA_p4_ch1	1323	TOX21_p53_BLA_p4_ch1	TOX21_p53_BLA_p4_ch1
7	404	TOX21_p53_BLA_p4	899	TOX21_p53_BLA_p4_ch2	1324	TOX21_p53_BLA_p4_ch2	TOX21_p53_BLA_p4_ch2
7	404	TOX21_p53_BLA_p4	900	TOX21_p53_BLA_p4_ratio	1325	TOX21_p53_BLA_p4_ratio	TOX21_p53_BLA_p4_ratio
7	404	TOX21_p53_BLA_p4	901	TOX21_p53_BLA_p4_viability	1326	TOX21_p53_BLA_p4_viability	TOX21_p53_BLA_p4_viability
7	405	TOX21_p53_BLA_p5	902	TOX21_p53_BLA_p5_ch1	1327	TOX21_p53_BLA_p5_ch1	TOX21_p53_BLA_p5_ch1
7	405	TOX21_p53_BLA_p5	903	TOX21_p53_BLA_p5_ch2	1328	TOX21_p53_BLA_p5_ch2	TOX21_p53_BLA_p5_ch2
7	405	TOX21_p53_BLA_p5	904	TOX21_p53_BLA_p5_ratio	1329	TOX21_p53_BLA_p5_ratio	TOX21_p53_BLA_p5_ratio
7	405	TOX21_p53_BLA_p5	905	TOX21_p53_BLA_p5_viability	1330	TOX21_p53_BLA_p5_viability	TOX21_p53_BLA_p5_viability
7	380	TOX21_VDR_BLA_Agonist	906	TOX21_VDR_BLA_Agonist_viability	1331	TOX21_VDR_BLA_Agonist_viability	TOX21_VDR_BLA_Agonist_viability
7	406	TOX21_ESRE_BLA	907	TOX21_ESRE_BLA_ch1	1340	TOX21_ESRE_BLA_ch1	TOX21_ESRE_BLA_ch1
7	406	TOX21_ESRE_BLA	908	TOX21_ESRE_BLA_ch2	1341	TOX21_ESRE_BLA_ch2	TOX21_ESRE_BLA_ch2
7	406	TOX21_ESRE_BLA	909	TOX21_ESRE_BLA_ratio	1342	TOX21_ESRE_BLA_ratio	TOX21_ESRE_BLA_ratio
7	406	TOX21_ESRE_BLA	910	TOX21_ESRE_BLA_viability	1343	TOX21_ESRE_BLA_viability	TOX21_ESRE_BLA_viability
7	407	TOX21_NFkB_BLA_Agonist	911	TOX21_NFkB_BLA_agonist_ch1	1344	TOX21_NFkB_BLA_agonist_ch1	TOX21_NFkB_BLA_agonist_ch1
7	407	TOX21_NFkB_BLA_Agonist	912	TOX21_NFkB_BLA_agonist_ch2	1345	TOX21_NFkB_BLA_agonist_ch2	TOX21_NFkB_BLA_agonist_ch2
7	407	TOX21_NFkB_BLA_Agonist	913	TOX21_NFkB_BLA_agonist_ratio	1346	TOX21_NFkB_BLA_agonist_ratio	TOX21_NFkB_BLA_agonist_ratio
7	407	TOX21_NFkB_BLA_Agonist	914	TOX21_NFkB_BLA_agonist_viability	1347	TOX21_NFkB_BLA_agonist_viability	TOX21_NFkB_BLA_agonist_viability
7	425	TOX21_RAR_LUC_Agonist	1013	TOX21_RAR_LUC_Agonist	1659	TOX21_RAR_LUC_Agonist	TOX21_RAR_LUC_Agonist
7	425	TOX21_RAR_LUC_Agonist	1014	TOX21_RAR_LUC_Agonist_viability	1660	TOX21_RAR_LUC_Agonist_viability	TOX21_RAR_LUC_Agonist_viability
7	426	TOX21_RORg_LUC_CHO_Antagonist	1015	TOX21_RORg_LUC_CHO_Antagonist	1661	TOX21_RORg_LUC_CHO_Antagonist	TOX21_RORg_LUC_CHO_Antagonist
7	426	TOX21_RORg_LUC_CHO_Antagonist	1016	TOX21_RORg_LUC_CHO_Antagonist_viability	1662	TOX21_RORg_LUC_CHO_Antagonist_viability	TOX21_RORg_LUC_CHO_Antagonist_viability
7	441	TOX21_AR_LUC_MDAKB2_Antagonist_0.5nM_R1881	1120	TOX21_AR_LUC_MDAKB2_Antagonist_0.5nM_R1881	1816	TOX21_AR_LUC_MDAKB2_Antagonist_0.5nM_R1881	TOX21_AR_LUC_MDAKB2_Antagonist_0.5nM_R1881
7	441	TOX21_AR_LUC_MDAKB2_Antagonist_0.5nM_R1881	1121	TOX21_AR_LUC_MDAKB2_Antagonist_0.5nM_R1881_viability	1817	TOX21_AR_LUC_MDAKB2_Antagonist_0.5nM_R1881_viability	TOX21_AR_LUC_MDAKB2_Antagonist_0.5nM_R1881_viability
7	442	TOX21_RXR_BLA_Agonist	1122	TOX21_RXR_BLA_Agonist_ch1	1818	TOX21_RXR_BLA_Agonist_ch1	TOX21_RXR_BLA_Agonist_ch1
7	442	TOX21_RXR_BLA_Agonist	1123	TOX21_RXR_BLA_Agonist_ch2	1819	TOX21_RXR_BLA_Agonist_ch2	TOX21_RXR_BLA_Agonist_ch2
7	442	TOX21_RXR_BLA_Agonist	1124	TOX21_RXR_BLA_Agonist_ratio	1820	TOX21_RXR_BLA_Agonist_ratio	TOX21_RXR_BLA_Agonist_ratio
7	442	TOX21_RXR_BLA_Agonist	1125	TOX21_RXR_BLA_Agonist_viability	1821	TOX21_RXR_BLA_Agonist_viability	TOX21_RXR_BLA_Agonist_viability
7	443	TOX21_AR_LUC_MDAKB2_Agonist_3uM_Nilutamide	1126	TOX21_AR_LUC_MDAKB2_Agonist_3uM_Nilutamide	1822	TOX21_AR_LUC_MDAKB2_Agonist_3uM_Nilutamide	TOX21_AR_LUC_MDAKB2_Agonist_3uM_Nilutamide
7	443	TOX21_AR_LUC_MDAKB2_Agonist_3uM_Nilutamide	1127	TOX21_AR_LUC_MDAKB2_Agonist_3uM_Nilutamide_viability	1823	TOX21_AR_LUC_MDAKB2_Agonist_3uM_Nilutamide_viability	TOX21_AR_LUC_MDAKB2_Agonist_3uM_Nilutamide_viability
7	450	TOX21_RAR_LUC_Antagonist	1137	TOX21_RAR_LUC_Antagonist	1839	TOX21_RAR_LUC_Antagonist	TOX21_RAR_LUC_Antagonist
7	450	TOX21_RAR_LUC_Antagonist	1138	TOX21_RAR_LUC_Antagonist_viability	1840	TOX21_RAR_LUC_Antagonist_viability	TOX21_RAR_LUC_Antagonist_viability
7	451	TOX21_H2AX_HTRF_CHO_Agonist	1139	TOX21_H2AX_HTRF_CHO_Agonist_ch1	1841	TOX21_H2AX_HTRF_CHO_Agonist_ch1	TOX21_H2AX_HTRF_CHO_Agonist_ch1
7	451	TOX21_H2AX_HTRF_CHO_Agonist	1140	TOX21_H2AX_HTRF_CHO_Agonist_ch2	1842	TOX21_H2AX_HTRF_CHO_Agonist_ch2	TOX21_H2AX_HTRF_CHO_Agonist_ch2
7	451	TOX21_H2AX_HTRF_CHO_Agonist	1141	TOX21_H2AX_HTRF_CHO_Agonist_ratio	1843	TOX21_H2AX_HTRF_CHO_Agonist_ratio	TOX21_H2AX_HTRF_CHO_Agonist_ratio
7	452	TOX21_AP1_BLA_Agonist	1142	TOX21_AP1_BLA_Agonist_ch1	1844	TOX21_AP1_BLA_Agonist_ch1	TOX21_AP1_BLA_Agonist_ch1
7	452	TOX21_AP1_BLA_Agonist	1143	TOX21_AP1_BLA_Agonist_ch2	1845	TOX21_AP1_BLA_Agonist_ch2	TOX21_AP1_BLA_Agonist_ch2
7	452	TOX21_AP1_BLA_Agonist	1144	TOX21_AP1_BLA_Agonist_ratio	1846	TOX21_AP1_BLA_Agonist_ratio	TOX21_AP1_BLA_Agonist_ratio
7	452	TOX21_AP1_BLA_Agonist	1145	TOX21_AP1_BLA_Agonist_viability	1847	TOX21_AP1_BLA_Agonist_viability	TOX21_AP1_BLA_Agonist_viability
7	324	TOX21_MMP	534	TOX21_MMP_ratio	1854	TOX21_MMP_ratio_up	TOX21_MMP_ratio
7	575	TOX21_TSHR_Agonist	1920	TOX21_TSHR_HTRF_Agonist_ch1	2038	TOX21_TSHR_HTRF_Agonist_ch1	TOX21_TSHR_HTRF_Agonist_ch1
7	575	TOX21_TSHR_Agonist	1921	TOX21_TSHR_HTRF_Agonist_ch2	2039	TOX21_TSHR_HTRF_Agonist_ch2	TOX21_TSHR_HTRF_Agonist_ch2
7	575	TOX21_TSHR_Agonist	1922	TOX21_TSHR_HTRF_Agonist_ratio	2040	TOX21_TSHR_HTRF_Agonist_ratio	TOX21_TSHR_HTRF_Agonist_ratio
7	576	TOX21_TSHR_Antagonist	1923	TOX21_TSHR_HTRF_Antagonist_ch1	2041	TOX21_TSHR_HTRF_Antagonist_ch1	TOX21_TSHR_HTRF_Antagonist_ch1
7	576	TOX21_TSHR_Antagonist	1924	TOX21_TSHR_HTRF_Antagonist_ch2	2042	TOX21_TSHR_HTRF_Antagonist_ch2	TOX21_TSHR_HTRF_Antagonist_ch2
7	576	TOX21_TSHR_Antagonist	1925	TOX21_TSHR_HTRF_Antagonist_ratio	2043	TOX21_TSHR_HTRF_Antagonist_ratio	TOX21_TSHR_HTRF_Antagonist_ratio
7	577	TOX21_TSHR_wt	1926	TOX21_TSHR_wt_Agonist_HTRF_ch1	2044	TOX21_TSHR_HTRF_wt_ch1	TOX21_TSHR_wt_Agonist_HTRF_ch1
7	577	TOX21_TSHR_wt	1927	TOX21_TSHR_wt_Agonist_HTRF_ch2	2045	TOX21_TSHR_HTRF_wt_ch2	TOX21_TSHR_wt_Agonist_HTRF_ch2
7	577	TOX21_TSHR_wt	1928	TOX21_TSHR_wt_Agonist_HTRF_ratio	2046	TOX21_TSHR_HTRF_wt_ratio	TOX21_TSHR_wt_Agonist_HTRF_ratio
7	578	TOX21_CAR_Agonist	1929	TOX21_CAR_Agonist	2047	TOX21_CAR_Agonist	TOX21_CAR_Agonist
7	578	TOX21_CAR_Agonist	1930	TOX21_CAR_Agonist_viability	2048	TOX21_CAR_Agonist_viabillity	TOX21_CAR_Agonist_viability
7	579	TOX21_CAR_Antagonist	1931	TOX21_CAR_Antagonist	2049	TOX21_CAR_Antagonist	TOX21_CAR_Antagonist
7	579	TOX21_CAR_Antagonist	1932	TOX21_CAR_Antagonist_viability	2050	TOX21_CAR_Antagonist_viability	TOX21_CAR_Antagonist_viability
7	580	TOX21_ERa_LUC_VM7_Antagonist_0.1nM_E2	1935	TOX21_ERa_LUC_VM7_Antagonist_0.1nM_E2	2053	TOX21_ERa_LUC_VM7_Antagonist_0.1nM_E2	TOX21_ERa_LUC_VM7_Antagonist_0.1nM_E2
7	580	TOX21_ERa_LUC_VM7_Antagonist_0.1nM_E2	1936	TOX21_ERa_LUC_VM7_Antagonist_0.1nM_E2_viability	2054	TOX21_ERa_LUC_VM7_Antagonist_0.1nM_E2_viability	TOX21_ERa_LUC_VM7_Antagonist_0.1nM_E2_viability
7	581	TOX21_ERR	1937	TOX21_ERR_Agonist	2055	TOX21_ERR_Agonist	TOX21_ERR_Agonist
7	581	TOX21_ERR	1939	TOX21_ERR_Antagonist	2057	TOX21_ERR_Antagonist	TOX21_ERR_Antagonist
7	581	TOX21_ERR	1941	TOX21_ERR_viability	2059	TOX21_ERR_viability	TOX21_ERR_viability
7	451	TOX21_H2AX_HTRF_CHO_Agonist	1942	TOX21_H2AX_HTRF_CHO_viability	2060	TOX21_H2AX_HTRF_CHO_viability	TOX21_H2AX_HTRF_CHO_viability
7	582	TOX21_HDAC_Inhibition	1943	TOX21_HDAC_Inhibition	2061	TOX21_HDAC_Inhibition	TOX21_HDAC_Inhibition
7	582	TOX21_HDAC_Inhibition	1944	TOX21_HDAC_Inhibition_viability	2062	TOX21_HDAC_Inhibition_viability	TOX21_HDAC_Inhibition_viability
7	583	TOX21_HRE_BLA_Agonist	1945	TOX21_HRE_BLA_Agonist_ch1	2063	TOX21_HRE_BLA_Agonist_ch1	TOX21_HRE_BLA_Agonist_ch1
7	583	TOX21_HRE_BLA_Agonist	1946	TOX21_HRE_BLA_Agonist_ch2	2064	TOX21_HRE_BLA_Agonist_ch2	TOX21_HRE_BLA_Agonist_ch2
7	583	TOX21_HRE_BLA_Agonist	1947	TOX21_HRE_BLA_Agonist_ratio	2065	TOX21_HRE_BLA_Agonist_ratio	TOX21_HRE_BLA_Agonist_ratio
7	583	TOX21_HRE_BLA_Agonist	1948	TOX21_HRE_BLA_Agonist_viability	2066	TOX21_HRE_BLA_Agonist_viability	TOX21_HRE_BLA_Agonist_viability
7	584	TOX21_LUC_Biochem	1949	TOX21_LUC_Biochem	2067	TOX21_LUC_Biochem	TOX21_LUC_Biochem
7	585	TOX21_PGC_ERR	1950	TOX21_PGC_ERR_Agonist	2068	TOX21_PGC_ERR_Agonist	TOX21_PGC_ERR_Agonist
7	585	TOX21_PGC_ERR	1952	TOX21_PGC_ERR_Antagonist	2070	TOX21_PGC_ERR_Antagonist	TOX21_PGC_ERR_Antagonist
7	585	TOX21_PGC_ERR	1954	TOX21_PGC_ERR_viability	2072	TOX21_PGC_ERR_viability	TOX21_PGC_ERR_viability
7	586	TOX21_RT_HEK293	1956	TOX21_RT_HEK293_FLO_00hr_viability	2074	TOX21_RT_HEK293_FLO_00hr_viability	TOX21_RT_HEK293_FLO_00hr_viability
7	586	TOX21_RT_HEK293	1957	TOX21_RT_HEK293_FLO_08hr_viability	2075	TOX21_RT_HEK293_FLO_08hr_viability	TOX21_RT_HEK293_FLO_08hr_viability
7	586	TOX21_RT_HEK293	1959	TOX21_RT_HEK293_FLO_16hr_viability	2077	TOX21_RT_HEK293_FLO_16hr_viability	TOX21_RT_HEK293_FLO_16hr_viability
7	586	TOX21_RT_HEK293	1960	TOX21_RT_HEK293_FLO_24hr_viability	2078	TOX21_RT_HEK293_FLO_24hr_viability	TOX21_RT_HEK293_FLO_24hr_viability
7	586	TOX21_RT_HEK293	1962	TOX21_RT_HEK293_FLO_32hr_viability	2080	TOX21_RT_HEK293_FLO_32hr_viability	TOX21_RT_HEK293_FLO_32hr_viability
7	586	TOX21_RT_HEK293	1964	TOX21_RT_HEK293_FLO_40hr_viability	2082	TOX21_RT_HEK293_FLO_40hr_viability	TOX21_RT_HEK293_FLO_40hr_viability
7	586	TOX21_RT_HEK293	1966	TOX21_RT_HEK293_GLO_00hr_viability	2084	TOX21_RT_HEK293_GLO_00hr_viability	TOX21_RT_HEK293_GLO_00hr_viability
7	586	TOX21_RT_HEK293	1968	TOX21_RT_HEK293_GLO_08hr_viability	2086	TOX21_RT_HEK293_GLO_08hr_viability	TOX21_RT_HEK293_GLO_08hr_viability
7	586	TOX21_RT_HEK293	1970	TOX21_RT_HEK293_GLO_16hr_viability	2088	TOX21_RT_HEK293_GLO_16hr_viability	TOX21_RT_HEK293_GLO_16hr_viability
7	586	TOX21_RT_HEK293	1971	TOX21_RT_HEK293_GLO_24hr_viability	2089	TOX21_RT_HEK293_GLO_24hr_viability	TOX21_RT_HEK293_GLO_24hr_viability
7	586	TOX21_RT_HEK293	1973	TOX21_RT_HEK293_GLO_32hr_viability	2091	TOX21_RT_HEK293_GLO_32hr_viability	TOX21_RT_HEK293_GLO_32hr_viability
7	586	TOX21_RT_HEK293	1975	TOX21_RT_HEK293_GLO_40hr_viability	2093	TOX21_RT_HEK293_GLO_40hr_viability	TOX21_RT_HEK293_GLO_40hr_viability
7	587	TOX21_RT_HEPG2	1976	TOX21_RT_HEPG2_FLO_00hr_viability	2094	TOX21_RT_HEPG2_FLO_00hr_ctrl_viability	TOX21_RT_HEPG2_FLO_00hr_viability
7	587	TOX21_RT_HEPG2	1977	TOX21_RT_HEPG2_FLO_08hr_viability	2095	TOX21_RT_HEPG2_FLO_08hr_viability	TOX21_RT_HEPG2_FLO_08hr_viability
7	587	TOX21_RT_HEPG2	1978	TOX21_RT_HEPG2_FLO_16hr_viability	2096	TOX21_RT_HEPG2_FLO_16hr_ctrl_viability	TOX21_RT_HEPG2_FLO_16hr_viability
7	587	TOX21_RT_HEPG2	1979	TOX21_RT_HEPG2_FLO_24hr_viability	2097	TOX21_RT_HEPG2_FLO_24hr_viability	TOX21_RT_HEPG2_FLO_24hr_viability
7	587	TOX21_RT_HEPG2	1980	TOX21_RT_HEPG2_FLO_32hr_viability	2098	TOX21_RT_HEPG2_FLO_32hr_ctrl_viability	TOX21_RT_HEPG2_FLO_32hr_viability
7	587	TOX21_RT_HEPG2	1981	TOX21_RT_HEPG2_FLO_40hr_viability	2099	TOX21_RT_HEPG2_FLO_40hr_ctrl_viability	TOX21_RT_HEPG2_FLO_40hr_viability
7	587	TOX21_RT_HEPG2	1982	TOX21_RT_HEPG2_GLO_00hr_viability	2100	TOX21_RT_HEPG2_GLO_00hr_ctrl_viability	TOX21_RT_HEPG2_GLO_00hr_viability
7	587	TOX21_RT_HEPG2	1983	TOX21_RT_HEPG2_GLO_08hr_viability	2101	TOX21_RT_HEPG2_GLO_08hr_ctrl_viability	TOX21_RT_HEPG2_GLO_08hr_viability
7	587	TOX21_RT_HEPG2	1984	TOX21_RT_HEPG2_GLO_16hr_viability	2102	TOX21_RT_HEPG2_GLO_16hr_ctrl_viability	TOX21_RT_HEPG2_GLO_16hr_viability
7	587	TOX21_RT_HEPG2	1985	TOX21_RT_HEPG2_GLO_32hr_viability	2103	TOX21_RT_HEPG2_GLO_32hr_ctrl_viability	TOX21_RT_HEPG2_GLO_32hr_viability
7	587	TOX21_RT_HEPG2	1987	TOX21_RT_HEPG2_GLO_40hr_viability	2105	TOX21_RT_HEPG2_GLO_40hr_viability	TOX21_RT_HEPG2_GLO_40hr_viability
7	588	TOX21_SHH_3T3_GLI3_Agonist	1988	TOX21_SHH_3T3_GLI3_Agonist	2106	TOX21_SHH_3T3_GLI3_Agonist	TOX21_SHH_3T3_GLI3_Agonist
7	588	TOX21_SHH_3T3_GLI3_Agonist	1989	TOX21_SHH_3T3_GLI3_Agonist_viability	2107	TOX21_SHH_3T3_GLI3_Agonist_viability	TOX21_SHH_3T3_GLI3_Agonist_viability
7	589	TOX21_SHH_3T3_GLI3_Antagonist	1990	TOX21_SHH_3T3_GLI3_Antagonist	2108	TOX21_SHH_3T3_GLI3_Antagonist	TOX21_SHH_3T3_GLI3_Antagonist
7	589	TOX21_SHH_3T3_GLI3_Antagonist	1991	TOX21_SHH_3T3_GLI3_Antagonist_viability	2109	TOX21_SHH_3T3_GLI3_Antagonist_viability	TOX21_SHH_3T3_GLI3_Antagonist_viability
7	590	TOX21_AChE_Inhibition_Fluor	1993	TOX21_AChE_Inhibition_Fluor	2112	TOX21_AChE_Inhibition_Fluor	TOX21_AChE_Inhibition_Fluor	deleted
7	593	TOX21_ERb_BLA_Agonist	1999	TOX21_ERb_BLA_Agonist_ch1	2113	TOX21_ERb_BLA_Agonist_ch1	TOX21_ERb_BLA_Agonist_ch1
7	593	TOX21_ERb_BLA_Agonist	2000	TOX21_ERb_BLA_Agonist_ch2	2114	TOX21_ERb_BLA_Agonist_ch2	TOX21_ERb_BLA_Agonist_ch2
7	593	TOX21_ERb_BLA_Agonist	2001	TOX21_ERb_BLA_Agonist_ratio	2115	TOX21_ERb_BLA_Agonist_ratio	TOX21_ERb_BLA_Agonist_ratio
7	593	TOX21_ERb_BLA_Agonist	2002	TOX21_ERb_BLA_Agonist_viability	2116	TOX21_ERb_BLA_Agonist_viability	TOX21_ERb_BLA_Agonist_viability
7	592	TOX21_ERb_BLA_Antagonist	1995	TOX21_ERb_BLA_Antagonist_ch1	2117	TOX21_ERb_BLA_Antagonist_ch1	TOX21_ERb_BLA_Antagonist_ch1
7	592	TOX21_ERb_BLA_Antagonist	1996	TOX21_ERb_BLA_Antagonist_ch2	2118	TOX21_ERb_BLA_Antagonist_ch2	TOX21_ERb_BLA_Antagonist_ch2
7	592	TOX21_ERb_BLA_Antagonist	1997	TOX21_ERb_BLA_Antagonist_ratio	2119	TOX21_ERb_BLA_Antagonist_ratio	TOX21_ERb_BLA_Antagonist_ratio
7	592	TOX21_ERb_BLA_Antagonist	1998	TOX21_ERb_BLA_Antagonist_viability	2120	TOX21_ERb_BLA_Antagonist_viability	TOX21_ERb_BLA_Antagonist_viability
7	594	TOX21_PR_BLA_Agonist	2003	TOX21_PR_BLA_Agonist_ch1	2121	TOX21_PR_BLA_Agonist_ch1	TOX21_PR_BLA_Agonist_ch1
7	594	TOX21_PR_BLA_Agonist	2004	TOX21_PR_BLA_Agonist_ch2	2122	TOX21_PR_BLA_Agonist_ch2	TOX21_PR_BLA_Agonist_ch2
7	594	TOX21_PR_BLA_Agonist	2005	TOX21_PR_BLA_Agonist_ratio	2123	TOX21_PR_BLA_Agonist_ratio	TOX21_PR_BLA_Agonist_ratio
7	594	TOX21_PR_BLA_Agonist	2006	TOX21_PR_BLA_Agonist_viability	2124	TOX21_PR_BLA_Agonist_viability	TOX21_PR_BLA_Agonist_viability
7	595	TOX21_PR_BLA_Antagonist	2007	TOX21_PR_BLA_Antagonist_ch1	2125	TOX21_PR_BLA_Antagonist_ch1	TOX21_PR_BLA_Antagonist_ch1
7	595	TOX21_PR_BLA_Antagonist	2008	TOX21_PR_BLA_Antagonist_ch2	2126	TOX21_PR_BLA_Antagonist_ch2	TOX21_PR_BLA_Antagonist_ch2
7	595	TOX21_PR_BLA_Antagonist	2009	TOX21_PR_BLA_Antagonist_ratio	2127	TOX21_PR_BLA_Antagonist_ratio	TOX21_PR_BLA_Antagonist_ratio
7	595	TOX21_PR_BLA_Antagonist	2010	TOX21_PR_BLA_Antagonist_viability	2128	TOX21_PR_BLA_Antagonist_viability	TOX21_PR_BLA_Antagonist_viability
7	382	TOX21_DT40	2012	TOX21_DT40_100	2130	TOX21_DT40_100	TOX21_DT40_100
7	382	TOX21_DT40	2013	TOX21_DT40_657	2131	TOX21_DT40_657	TOX21_DT40_657
7	639	TOX21_AChE_Inhibition_Colormetric	2072	TOX21_AChE_Inhibition_Colormetric	2210	TOX21_AChE_Inhibition_Colormetric	TOX21_AChE_Inhibition_Colormetric	deleted
7	640	TOX21_ERa_LUC_VM7_Agonist_10nM_ICI182780	2073	TOX21_ERa_LUC_VM7_Agonist_10nM_ICI182780	2211	TOX21_ERa_LUC_VM7_Agonist_10nM_ICI182780	TOX21_ERa_LUC_VM7_Agonist_10nM_ICI182780
7	640	TOX21_ERa_LUC_VM7_Agonist_10nM_ICI182780	2074	TOX21_ERa_LUC_VM7_Agonist_10nM_ICI182780_viability	2212	TOX21_ERa_LUC_VM7_Agonist_10nM_ICI182780_viability	TOX21_ERa_LUC_VM7_Agonist_10nM_ICI182780_viability
7	587	TOX21_RT_HEPG2	2075	TOX21_RT_HEPG2_GLO_24hr_viability	2213	TOX21_RT_HEPG2_GLO_24hr_ctrl_viability	TOX21_RT_HEPG2_GLO_24hr_viability
7	642	TOX21_PR_BLA_Followup	2275	TOX21_PR_BLA_Followup_Agonist_ch1	2214	TOX21_PR_BLA_Followup_Agonist_ch1	TOX21_PR_BLA_Followup_Agonist_ch1
7	642	TOX21_PR_BLA_Followup	2276	TOX21_PR_BLA_Followup_Antagonist_ch1	2215	TOX21_PR_BLA_Followup_Antagonist_ch1	TOX21_PR_BLA_Followup_Antagonist_ch1
7	642	TOX21_PR_BLA_Followup	2277	TOX21_PR_BLA_Followup_Agonist_ch2	2216	TOX21_PR_BLA_Followup_Agonist_ch2	TOX21_PR_BLA_Followup_Agonist_ch2
7	642	TOX21_PR_BLA_Followup	2278	TOX21_PR_BLA_Followup_Antagonist_ch2	2217	TOX21_PR_BLA_Followup_Antagonist_ch2	TOX21_PR_BLA_Followup_Antagonist_ch2
7	642	TOX21_PR_BLA_Followup	2279	TOX21_PR_BLA_Followup_Agonist_ratio	2218	TOX21_PR_BLA_Followup_Agonist_ratio	TOX21_PR_BLA_Followup_Agonist_ratio
7	642	TOX21_PR_BLA_Followup	2280	TOX21_PR_BLA_Followup_Antagonist_ratio	2219	TOX21_PR_BLA_Followup_Antagonist_ratio	TOX21_PR_BLA_Followup_Antagonist_ratio
7	642	TOX21_PR_BLA_Followup	2281	TOX21_PR_BLA_Followup_Agonist_viability	2220	TOX21_PR_BLA_Followup_Agonist_viability	TOX21_PR_BLA_Followup_Agonist_viability
7	642	TOX21_PR_BLA_Followup	2282	TOX21_PR_BLA_Followup_Antagonist_viability	2221	TOX21_PR_BLA_Followup_Antagonist_viability	TOX21_PR_BLA_Followup_Antagonist_viability
7	643	TOX21_PR_LUC_Followup	2283	TOX21_PR_LUC_Followup_Antagonist	2222	TOX21_PR_LUC_Followup_Agonist	TOX21_PR_LUC_Followup_Antagonist
7	643	TOX21_PR_LUC_Followup	2284	TOX21_PR_LUC_Followup_Agonist	2223	TOX21_PR_LUC_Followup_Antagonist	TOX21_PR_LUC_Followup_Agonist
7	643	TOX21_PR_LUC_Followup	2285	TOX21_PR_LUC_Followup_Antagonist_viability	2224	TOX21_PR_LUC_Followup_Agonist_viability	TOX21_PR_LUC_Followup_Antagonist_viability
7	643	TOX21_PR_LUC_Followup	2286	TOX21_PR_LUC_Followup_Agonist_viability	2225	TOX21_PR_LUC_Followup_Antagonist_viability	TOX21_PR_LUC_Followup_Agonist_viability
7	644	TOX21_TR_LUC_GH3_Agonist_Followup	2287	TOX21_TR_LUC_GH3_Agonist_Followup	2226	TOX21_TR_LUC_GH3_Agonist_Followup	TOX21_TR_LUC_GH3_Agonist_Followup
7	645	TOX21_TR_LUC_GH3_Antagonist_Followup	2288	TOX21_TR_LUC_GH3_Antagonist_Followup	2227	TOX21_TR_LUC_GH3_Antagonist_Followup	TOX21_TR_LUC_GH3_Antagonist_Followup
7	646	TOX21_TRA_COA_Agonist_Followup	2289	TOX21_TRA_COA_Agonist_Followup_ch1	2228	TOX21_TRA_COA_Agonist_Followup_ch1	TOX21_TRA_COA_Agonist_Followup_ch1
7	646	TOX21_TRA_COA_Agonist_Followup	2290	TOX21_TRA_COA_Agonist_Followup_ch2	2229	TOX21_TRA_COA_Agonist_Followup_ch2	TOX21_TRA_COA_Agonist_Followup_ch2
7	646	TOX21_TRA_COA_Agonist_Followup	2291	TOX21_TRA_COA_Agonist_Followup_ratio	2230	TOX21_TRA_COA_Agonist_Followup_ratio	TOX21_TRA_COA_Agonist_Followup_ratio
7	647	TOX21_TRA_COA_Antagonist_Followup	2292	TOX21_TRA_COA_Antagonist_Followup_ch1	2231	TOX21_TRA_COA_Antagonist_Followup_ch1	TOX21_TRA_COA_Antagonist_Followup_ch1
7	647	TOX21_TRA_COA_Antagonist_Followup	2293	TOX21_TRA_COA_Antagonist_Followup_ch2	2232	TOX21_TRA_COA_Antagonist_Followup_ch2	TOX21_TRA_COA_Antagonist_Followup_ch2
7	647	TOX21_TRA_COA_Antagonist_Followup	2294	TOX21_TRA_COA_Antagonist_Followup_ratio	2233	TOX21_TRA_COA_Antagonist_Followup_ratio	TOX21_TRA_COA_Antagonist_Followup_ratio
7	648	TOX21_TRB_BLA_Agonist_Followup	2295	TOX21_TRB_BLA_Agonist_Followup_ch1	2234	TOX21_TRB_BLA_Agonist_Followup_ch1	TOX21_TRB_BLA_Agonist_Followup_ch1
7	648	TOX21_TRB_BLA_Agonist_Followup	2296	TOX21_TRB_BLA_Agonist_Followup_ch2	2235	TOX21_TRB_BLA_Agonist_Followup_ch2	TOX21_TRB_BLA_Agonist_Followup_ch2
7	648	TOX21_TRB_BLA_Agonist_Followup	2297	TOX21_TRB_BLA_Agonist_Followup_ratio	2236	TOX21_TRB_BLA_Agonist_Followup_ratio	TOX21_TRB_BLA_Agonist_Followup_ratio
7	648	TOX21_TRB_BLA_Agonist_Followup	2298	TOX21_TRB_BLA_Agonist_Followup_viability	2237	TOX21_TRB_BLA_Agonist_Followup_viability	TOX21_TRB_BLA_Agonist_Followup_viability
7	649	TOX21_TRB_BLA_Antagonist_Followup	2299	TOX21_TRB_BLA_Antagonist_Followup_ch1	2238	TOX21_TRB_BLA_Antagonist_Followup_ch1	TOX21_TRB_BLA_Antagonist_Followup_ch1
7	649	TOX21_TRB_BLA_Antagonist_Followup	2300	TOX21_TRB_BLA_Antagonist_Followup_ch2	2239	TOX21_TRB_BLA_Antagonist_Followup_ch2	TOX21_TRB_BLA_Antagonist_Followup_ch2
7	649	TOX21_TRB_BLA_Antagonist_Followup	2301	TOX21_TRB_BLA_Antagonist_Followup_ratio	2240	TOX21_TRB_BLA_Antagonist_Followup_ratio	TOX21_TRB_BLA_Antagonist_Followup_ratio
7	649	TOX21_TRB_BLA_Antagonist_Followup	2302	TOX21_TRB_BLA_Antagonist_Followup_viability	2241	TOX21_TRB_BLA_Antagonist_Followup_viability	TOX21_TRB_BLA_Antagonist_Followup_viability
7	650	TOX21_TRB_COA_Agonist_Followup	2303	TOX21_TRB_COA_Agonist_Followup_ch1	2242	TOX21_TRB_COA_Agonist_Followup_ch1	TOX21_TRB_COA_Agonist_Followup_ch1
7	650	TOX21_TRB_COA_Agonist_Followup	2304	TOX21_TRB_COA_Agonist_Followup_ch2	2243	TOX21_TRB_COA_Agonist_Followup_ch2	TOX21_TRB_COA_Agonist_Followup_ch2
7	650	TOX21_TRB_COA_Agonist_Followup	2305	TOX21_TRB_COA_Agonist_Followup_ratio	2244	TOX21_TRB_COA_Agonist_Followup_ratio	TOX21_TRB_COA_Agonist_Followup_ratio
7	651	TOX21_TRB_COA_Antagonist_Followup	2306	TOX21_TRB_COA_Antagonist_Followup_ch1	2245	TOX21_TRB_COA_Antagonist_Followup_ch1	TOX21_TRB_COA_Antagonist_Followup_ch1
7	651	TOX21_TRB_COA_Antagonist_Followup	2307	TOX21_TRB_COA_Antagonist_Followup_ch2	2246	TOX21_TRB_COA_Antagonist_Followup_ch2	TOX21_TRB_COA_Antagonist_Followup_ch2
7	651	TOX21_TRB_COA_Antagonist_Followup	2308	TOX21_TRB_COA_Antagonist_Followup_ratio	2247	TOX21_TRB_COA_Antagonist_Followup_ratio	TOX21_TRB_COA_Antagonist_Followup_ratio
7	652	TOX21_TR_COA_Antagonist_Followup	2309	TOX21_TR_COA_Antagonist_Followup_ch1	2248	TOX21_TR_COA_Antagonist_Followup_ch1	TOX21_TR_COA_Antagonist_Followup_ch1
7	652	TOX21_TR_COA_Antagonist_Followup	2310	TOX21_TR_COA_Antagonist_Followup_ch2	2249	TOX21_TR_COA_Antagonist_Followup_ch2	TOX21_TR_COA_Antagonist_Followup_ch2
7	652	TOX21_TR_COA_Antagonist_Followup	2311	TOX21_TR_COA_Antagonist_Followup_ratio	2250	TOX21_TR_COA_Antagonist_Followup_ratio	TOX21_TR_COA_Antagonist_Followup_ratio
7	653	TOX21_TR_RXR_BLA_Agonist_Followup	2312	TOX21_TR_RXR_BLA_Agonist_Followup_ch1	2251	TOX21_TR_RXR_BLA_Agonist_Followup_ch1	TOX21_TR_RXR_BLA_Agonist_Followup_ch1
7	653	TOX21_TR_RXR_BLA_Agonist_Followup	2313	TOX21_TR_RXR_BLA_Agonist_Followup_ch2	2252	TOX21_TR_RXR_BLA_Agonist_Followup_ch2	TOX21_TR_RXR_BLA_Agonist_Followup_ch2
7	653	TOX21_TR_RXR_BLA_Agonist_Followup	2314	TOX21_TR_RXR_BLA_Agonist_Followup_ratio	2253	TOX21_TR_RXR_BLA_Agonist_Followup_ratio	TOX21_TR_RXR_BLA_Agonist_Followup_ratio
7	653	TOX21_TR_RXR_BLA_Agonist_Followup	2315	TOX21_TR_RXR_BLA_Agonist_Followup_viability	2254	TOX21_TR_RXR_BLA_Agonist_Followup_viability	TOX21_TR_RXR_BLA_Agonist_Followup_viability
7	654	TOX21_TR_RXR_BLA_Antagonist_Followup	2316	TOX21_TR_RXR_BLA_Antagonist_Followup_ch1	2255	TOX21_TR_RXR_BLA_Antagonist_Followup_ch1	TOX21_TR_RXR_BLA_Antagonist_Followup_ch1
7	654	TOX21_TR_RXR_BLA_Antagonist_Followup	2317	TOX21_TR_RXR_BLA_Antagonist_Followup_ch2	2256	TOX21_TR_RXR_BLA_Antagonist_Followup_ch2	TOX21_TR_RXR_BLA_Antagonist_Followup_ch2
7	654	TOX21_TR_RXR_BLA_Antagonist_Followup	2318	TOX21_TR_RXR_BLA_Antagonist_Followup_ratio	2257	TOX21_TR_RXR_BLA_Antagonist_Followup_ratio	TOX21_TR_RXR_BLA_Antagonist_Followup_ratio
7	654	TOX21_TR_RXR_BLA_Antagonist_Followup	2319	TOX21_TR_RXR_BLA_Antagonist_Followup_viability	2258	TOX21_TR_RXR_BLA_Antagonist_Followup_viability	TOX21_TR_RXR_BLA_Antagonist_Followup_viability
7	670	TOX21_PXR	2369	TOX21_PXR_viability	2362	TOX21_PXR_viability	TOX21_PXR_viability
7	670	TOX21_PXR	2370	TOX21_PXR_agonist	2363	TOX21_PXR_Agonist	TOX21_PXR_agonist
7	671	TOX21_TRHR_HEK293	2371	TOX21_TRHR_HEK293_agonist	2364	TOX21_TRHR_HEK293_Agonist	TOX21_TRHR_HEK293_agonist
7	671	TOX21_TRHR_HEK293	2372	TOX21_TRHR_HEK293_antagonist	2365	TOX21_TRHR_HEK293_Antagonist	TOX21_TRHR_HEK293_antagonist
7	672	TOX21_CASP3_HEPG2	2373	TOX21_CASP3_HEPG2	2366	TOX21_CASP3_HEPG2	TOX21_CASP3_HEPG2
7	672	TOX21_CASP3_HEPG2	2374	TOX21_CASP3_HEPG2_viability	2367	TOX21_CASP3_HEPG2_viability	TOX21_CASP3_HEPG2_viability
7	678	TOX21_CASP3_CHO	2375	TOX21_CASP3_CHO	2368	TOX21_CASP3_CHO	TOX21_CASP3_CHO
7	678	TOX21_CASP3_CHO	2376	TOX21_CASP3_CHO_viability	2369	TOX21_CASP3_CHO_viability	TOX21_CASP3_CHO_viability
7	679	TOX21_SBE_BLA_Antagonist	2377	TOX21_SBE_BLA_Antagonist_ch1	2370	TOX21_SBE_BLA_Antagonist_ch1	TOX21_SBE_BLA_Antagonist_ch1
7	679	TOX21_SBE_BLA_Antagonist	2378	TOX21_SBE_BLA_Antagonist_ch2	2371	TOX21_SBE_BLA_Antagonist_ch2	TOX21_SBE_BLA_Antagonist_ch2
7	679	TOX21_SBE_BLA_Antagonist	2379	TOX21_SBE_BLA_Antagonist_ratio	2372	TOX21_SBE_BLA_Antagonist_ratio	TOX21_SBE_BLA_Antagonist_ratio
7	679	TOX21_SBE_BLA_Antagonist	2380	TOX21_SBE_BLA_Antagonist_viability	2373	TOX21_SBE_BLA_Antagonist_viability	TOX21_SBE_BLA_Antagonist_viability
7	680	TOX21_SBE_BLA_Agonist	2381	TOX21_SBE_BLA_Agonist_ch1	2374	TOX21_SBE_BLA_Agonist_ch1	TOX21_SBE_BLA_Agonist_ch1
7	680	TOX21_SBE_BLA_Agonist	2382	TOX21_SBE_BLA_Agonist_ch2	2375	TOX21_SBE_BLA_Agonist_ch2	TOX21_SBE_BLA_Agonist_ch2
7	680	TOX21_SBE_BLA_Agonist	2383	TOX21_SBE_BLA_Agonist_ratio	2376	TOX21_SBE_BLA_Agonist_ratio	TOX21_SBE_BLA_Agonist_ratio
7	680	TOX21_SBE_BLA_Agonist	2384	TOX21_SBE_BLA_Agonist_viability	2377	TOX21_SBE_BLA_Agonist_viability	TOX21_SBE_BLA_Agonist_viability
7	689	TOX21_msti_p2	2497	TOX21_msti_p2_activity_n	2542	TOX21_msti_p2_activity_n	TOX21_msti_p2_activity_n
7	689	TOX21_msti_p2	2498	TOX21_msti_p2_activity	2543	TOX21_msti_p2_activity	TOX21_msti_p2_activity
7	690	TOX21_p450_3a4_p1	2499	TOX21_p450_3a4_p1	2544	TOX21_p450_3a4_p1	TOX21_p450_3a4_p1
7	859	TOX21_msti_p3	2803	TOX21_msti_p3_activity	3017	TOX21_msti_p3_activity	TOX21_msti_p3_activity
7	859	TOX21_msti_p3	2804	TOX21_msti_p3_activity_n	3018	TOX21_msti_p3_activity_n	TOX21_msti_p3_activity_n
8	370	CEETOX_H295R	586	CEETOX_H295R_11DCORT	890	CEETOX_H295R_11DCORT_dn		deleted
8	370	CEETOX_H295R	586	CEETOX_H295R_11DCORT	891	CEETOX_H295R_11DCORT_up	CEETOX_H295R_11DCORT
8	370	CEETOX_H295R	587	CEETOX_H295R_OHPREG	892	CEETOX_H295R_OHPREG_dn		deleted
8	370	CEETOX_H295R	587	CEETOX_H295R_OHPREG	893	CEETOX_H295R_OHPREG_up	CEETOX_H295R_OHPREG
8	370	CEETOX_H295R	588	CEETOX_H295R_OHPROG	894	CEETOX_H295R_OHPROG_dn		deleted
8	370	CEETOX_H295R	588	CEETOX_H295R_OHPROG	895	CEETOX_H295R_OHPROG_up	CEETOX_H295R_OHPROG
8	370	CEETOX_H295R	589	CEETOX_H295R_ANDR	896	CEETOX_H295R_ANDR_dn		deleted
8	370	CEETOX_H295R	589	CEETOX_H295R_ANDR	897	CEETOX_H295R_ANDR_up	CEETOX_H295R_ANDR
8	370	CEETOX_H295R	590	CEETOX_H295R_CORTIC	898	CEETOX_H295R_CORTIC_dn		deleted
8	370	CEETOX_H295R	590	CEETOX_H295R_CORTIC	899	CEETOX_H295R_CORTIC_up	CEETOX_H295R_CORTIC
8	370	CEETOX_H295R	591	CEETOX_H295R_CORTISOL	900	CEETOX_H295R_CORTISOL_dn		deleted
8	370	CEETOX_H295R	591	CEETOX_H295R_CORTISOL	901	CEETOX_H295R_CORTISOL_up	CEETOX_H295R_CORTISOL
8	370	CEETOX_H295R	592	CEETOX_H295R_DHEA	902	CEETOX_H295R_DHEA_dn		deleted
8	370	CEETOX_H295R	592	CEETOX_H295R_DHEA	903	CEETOX_H295R_DHEA_up	CEETOX_H295R_DHEA
8	370	CEETOX_H295R	593	CEETOX_H295R_DOC	904	CEETOX_H295R_DOC_dn		deleted
8	370	CEETOX_H295R	593	CEETOX_H295R_DOC	905	CEETOX_H295R_DOC_up	CEETOX_H295R_DOC
8	370	CEETOX_H295R	594	CEETOX_H295R_ESTRADIOL	906	CEETOX_H295R_ESTRADIOL_dn		deleted
8	370	CEETOX_H295R	594	CEETOX_H295R_ESTRADIOL	907	CEETOX_H295R_ESTRADIOL_up	CEETOX_H295R_ESTRADIOL
8	370	CEETOX_H295R	595	CEETOX_H295R_ESTRONE	908	CEETOX_H295R_ESTRONE_dn		deleted
8	370	CEETOX_H295R	595	CEETOX_H295R_ESTRONE	909	CEETOX_H295R_ESTRONE_up	CEETOX_H295R_ESTRONE
8	370	CEETOX_H295R	596	CEETOX_H295R_PREG	910	CEETOX_H295R_PREG_dn		deleted
8	370	CEETOX_H295R	596	CEETOX_H295R_PREG	911	CEETOX_H295R_PREG_up	CEETOX_H295R_PREG
8	370	CEETOX_H295R	597	CEETOX_H295R_PROG	912	CEETOX_H295R_PROG_dn		deleted
8	370	CEETOX_H295R	597	CEETOX_H295R_PROG	913	CEETOX_H295R_PROG_up	CEETOX_H295R_PROG
8	370	CEETOX_H295R	598	CEETOX_H295R_TESTO	914	CEETOX_H295R_TESTO_dn		deleted
8	370	CEETOX_H295R	598	CEETOX_H295R_TESTO	915	CEETOX_H295R_TESTO_up	CEETOX_H295R_TESTO
8	370	CEETOX_H295R	1017	CEETOX_H295R_MTT_cell_viability	1663	CEETOX_H295R_MTT_cell_viability_up		deleted
8	370	CEETOX_H295R	1017	CEETOX_H295R_MTT_cell_viability	1664	CEETOX_H295R_MTT_cell_viability_dn	CEETOX_H295R_MTT_cell_viability
8	370	CEETOX_H295R	2023	CEETOX_H295R_11DCORT_noMTC	2142	CEETOX_H295R_11DCORT_noMTC_dn		deleted
8	370	CEETOX_H295R	2023	CEETOX_H295R_11DCORT_noMTC	2143	CEETOX_H295R_11DCORT_noMTC_up	CEETOX_H295R_11DCORT_noMTC
8	370	CEETOX_H295R	2024	CEETOX_H295R_OHPREG_noMTC	2144	CEETOX_H295R_OHPREG_noMTC_dn		deleted
8	370	CEETOX_H295R	2024	CEETOX_H295R_OHPREG_noMTC	2145	CEETOX_H295R_OHPREG_noMTC_up	CEETOX_H295R_OHPREG_noMTC
8	370	CEETOX_H295R	2025	CEETOX_H295R_OHPROG_noMTC	2146	CEETOX_H295R_OHPROG_noMTC_dn		deleted
8	370	CEETOX_H295R	2025	CEETOX_H295R_OHPROG_noMTC	2147	CEETOX_H295R_OHPROG_noMTC_up	CEETOX_H295R_OHPROG_noMTC
8	370	CEETOX_H295R	2026	CEETOX_H295R_ANDR_noMTC	2148	CEETOX_H295R_ANDR_noMTC_dn		deleted
8	370	CEETOX_H295R	2026	CEETOX_H295R_ANDR_noMTC	2149	CEETOX_H295R_ANDR_noMTC_up	CEETOX_H295R_ANDR_noMTC
8	370	CEETOX_H295R	2027	CEETOX_H295R_CORTIC_noMTC	2150	CEETOX_H295R_CORTIC_noMTC_dn		deleted
8	370	CEETOX_H295R	2027	CEETOX_H295R_CORTIC_noMTC	2151	CEETOX_H295R_CORTIC_noMTC_up	CEETOX_H295R_CORTIC_noMTC
8	370	CEETOX_H295R	2028	CEETOX_H295R_CORTISOL_noMTC	2152	CEETOX_H295R_CORTISOL_noMTC_dn		deleted
8	370	CEETOX_H295R	2028	CEETOX_H295R_CORTISOL_noMTC	2153	CEETOX_H295R_CORTISOL_noMTC_up	CEETOX_H295R_CORTISOL_noMTC
8	370	CEETOX_H295R	2029	CEETOX_H295R_DHEA_noMTC	2154	CEETOX_H295R_DHEA_noMTC_dn		deleted
8	370	CEETOX_H295R	2029	CEETOX_H295R_DHEA_noMTC	2155	CEETOX_H295R_DHEA_noMTC_up	CEETOX_H295R_DHEA_noMTC
8	370	CEETOX_H295R	2030	CEETOX_H295R_DOC_noMTC	2156	CEETOX_H295R_DOC_noMTC_dn		deleted
8	370	CEETOX_H295R	2030	CEETOX_H295R_DOC_noMTC	2157	CEETOX_H295R_DOC_noMTC_up	CEETOX_H295R_DOC_noMTC
8	370	CEETOX_H295R	2031	CEETOX_H295R_ESTRADIOL_noMTC	2158	CEETOX_H295R_ESTRADIOL_noMTC_dn		deleted
8	370	CEETOX_H295R	2031	CEETOX_H295R_ESTRADIOL_noMTC	2159	CEETOX_H295R_ESTRADIOL_noMTC_up	CEETOX_H295R_ESTRADIOL_noMTC
8	370	CEETOX_H295R	2032	CEETOX_H295R_ESTRONE_noMTC	2160	CEETOX_H295R_ESTRONE_noMTC_dn		deleted
8	370	CEETOX_H295R	2032	CEETOX_H295R_ESTRONE_noMTC	2161	CEETOX_H295R_ESTRONE_noMTC_up	CEETOX_H295R_ESTRONE_noMTC
8	370	CEETOX_H295R	2033	CEETOX_H295R_PREG_noMTC	2162	CEETOX_H295R_PREG_noMTC_dn		deleted
8	370	CEETOX_H295R	2033	CEETOX_H295R_PREG_noMTC	2163	CEETOX_H295R_PREG_noMTC_up	CEETOX_H295R_PREG_noMTC
8	370	CEETOX_H295R	2034	CEETOX_H295R_PROG_noMTC	2164	CEETOX_H295R_PROG_noMTC_dn		deleted
8	370	CEETOX_H295R	2034	CEETOX_H295R_PROG_noMTC	2165	CEETOX_H295R_PROG_noMTC_up	CEETOX_H295R_PROG_noMTC
8	370	CEETOX_H295R	2035	CEETOX_H295R_TESTO_noMTC	2166	CEETOX_H295R_TESTO_noMTC_dn		deleted
8	370	CEETOX_H295R	2035	CEETOX_H295R_TESTO_noMTC	2167	CEETOX_H295R_TESTO_noMTC_up	CEETOX_H295R_TESTO_noMTC
9	371	LTEA_HepaRG	599	LTEA_HepaRG_ABCB1	916	LTEA_HepaRG_ABCB1_dn	LTEA_HepaRG_ABCB1
9	371	LTEA_HepaRG	599	LTEA_HepaRG_ABCB1	917	LTEA_HepaRG_ABCB1_up		deleted
9	371	LTEA_HepaRG	600	LTEA_HepaRG_ABCB11	918	LTEA_HepaRG_ABCB11_dn	LTEA_HepaRG_ABCB11
9	371	LTEA_HepaRG	600	LTEA_HepaRG_ABCB11	919	LTEA_HepaRG_ABCB11_up		deleted
9	371	LTEA_HepaRG	601	LTEA_HepaRG_ABCC2	920	LTEA_HepaRG_ABCC2_dn	LTEA_HepaRG_ABCC2
9	371	LTEA_HepaRG	601	LTEA_HepaRG_ABCC2	921	LTEA_HepaRG_ABCC2_up		deleted
9	371	LTEA_HepaRG	602	LTEA_HepaRG_ABCC3	922	LTEA_HepaRG_ABCC3_dn	LTEA_HepaRG_ABCC3
9	371	LTEA_HepaRG	602	LTEA_HepaRG_ABCC3	923	LTEA_HepaRG_ABCC3_up		deleted
9	371	LTEA_HepaRG	603	LTEA_HepaRG_ABCG2	924	LTEA_HepaRG_ABCG2_dn	LTEA_HepaRG_ABCG2
9	371	LTEA_HepaRG	603	LTEA_HepaRG_ABCG2	925	LTEA_HepaRG_ABCG2_up		deleted
9	371	LTEA_HepaRG	604	LTEA_HepaRG_ACLY	926	LTEA_HepaRG_ACLY_dn	LTEA_HepaRG_ACLY
9	371	LTEA_HepaRG	604	LTEA_HepaRG_ACLY	927	LTEA_HepaRG_ACLY_up		deleted
9	371	LTEA_HepaRG	605	LTEA_HepaRG_ACOX1	928	LTEA_HepaRG_ACOX1_dn	LTEA_HepaRG_ACOX1
9	371	LTEA_HepaRG	605	LTEA_HepaRG_ACOX1	929	LTEA_HepaRG_ACOX1_up		deleted
9	371	LTEA_HepaRG	606	LTEA_HepaRG_ADK	930	LTEA_HepaRG_ADK_dn	LTEA_HepaRG_ADK
9	371	LTEA_HepaRG	606	LTEA_HepaRG_ADK	931	LTEA_HepaRG_ADK_up		deleted
9	371	LTEA_HepaRG	607	LTEA_HepaRG_AFP	932	LTEA_HepaRG_AFP_dn	LTEA_HepaRG_AFP
9	371	LTEA_HepaRG	607	LTEA_HepaRG_AFP	933	LTEA_HepaRG_AFP_up		deleted
9	371	LTEA_HepaRG	608	LTEA_HepaRG_ALPP	934	LTEA_HepaRG_ALPP_dn	LTEA_HepaRG_ALPP
9	371	LTEA_HepaRG	608	LTEA_HepaRG_ALPP	935	LTEA_HepaRG_ALPP_up		deleted
9	371	LTEA_HepaRG	609	LTEA_HepaRG_APOA5	936	LTEA_HepaRG_APOA5_dn	LTEA_HepaRG_APOA5
9	371	LTEA_HepaRG	609	LTEA_HepaRG_APOA5	937	LTEA_HepaRG_APOA5_up		deleted
9	371	LTEA_HepaRG	610	LTEA_HepaRG_BAD	938	LTEA_HepaRG_BAD_dn	LTEA_HepaRG_BAD
9	371	LTEA_HepaRG	610	LTEA_HepaRG_BAD	939	LTEA_HepaRG_BAD_up		deleted
9	371	LTEA_HepaRG	611	LTEA_HepaRG_BAX	940	LTEA_HepaRG_BAX_dn	LTEA_HepaRG_BAX
9	371	LTEA_HepaRG	611	LTEA_HepaRG_BAX	941	LTEA_HepaRG_BAX_up		deleted
9	371	LTEA_HepaRG	612	LTEA_HepaRG_BCL2	942	LTEA_HepaRG_BCL2_dn	LTEA_HepaRG_BCL2
9	371	LTEA_HepaRG	612	LTEA_HepaRG_BCL2	943	LTEA_HepaRG_BCL2_up		deleted
9	371	LTEA_HepaRG	613	LTEA_HepaRG_BCL2L11	944	LTEA_HepaRG_BCL2L11_dn	LTEA_HepaRG_BCL2L11
9	371	LTEA_HepaRG	613	LTEA_HepaRG_BCL2L11	945	LTEA_HepaRG_BCL2L11_up		deleted
9	371	LTEA_HepaRG	614	LTEA_HepaRG_BID	946	LTEA_HepaRG_BID_dn	LTEA_HepaRG_BID
9	371	LTEA_HepaRG	614	LTEA_HepaRG_BID	947	LTEA_HepaRG_BID_up		deleted
9	371	LTEA_HepaRG	615	LTEA_HepaRG_CASP3	948	LTEA_HepaRG_CASP3_dn	LTEA_HepaRG_CASP3
9	371	LTEA_HepaRG	615	LTEA_HepaRG_CASP3	949	LTEA_HepaRG_CASP3_up		deleted
9	371	LTEA_HepaRG	616	LTEA_HepaRG_CASP8	950	LTEA_HepaRG_CASP8_dn	LTEA_HepaRG_CASP8
9	371	LTEA_HepaRG	616	LTEA_HepaRG_CASP8	951	LTEA_HepaRG_CASP8_up		deleted
9	371	LTEA_HepaRG	617	LTEA_HepaRG_CAT	952	LTEA_HepaRG_CAT_dn	LTEA_HepaRG_CAT
9	371	LTEA_HepaRG	617	LTEA_HepaRG_CAT	953	LTEA_HepaRG_CAT_up		deleted
9	371	LTEA_HepaRG	618	LTEA_HepaRG_CCND1	954	LTEA_HepaRG_CCND1_dn	LTEA_HepaRG_CCND1
9	371	LTEA_HepaRG	618	LTEA_HepaRG_CCND1	955	LTEA_HepaRG_CCND1_up		deleted
9	371	LTEA_HepaRG	619	LTEA_HepaRG_CCND2	956	LTEA_HepaRG_CCND2_dn	LTEA_HepaRG_CCND2
9	371	LTEA_HepaRG	619	LTEA_HepaRG_CCND2	957	LTEA_HepaRG_CCND2_up		deleted
9	371	LTEA_HepaRG	620	LTEA_HepaRG_CDKN1A	958	LTEA_HepaRG_CDKN1A_dn	LTEA_HepaRG_CDKN1A
9	371	LTEA_HepaRG	620	LTEA_HepaRG_CDKN1A	959	LTEA_HepaRG_CDKN1A_up		deleted
9	371	LTEA_HepaRG	621	LTEA_HepaRG_CFLAR	960	LTEA_HepaRG_CFLAR_dn	LTEA_HepaRG_CFLAR
9	371	LTEA_HepaRG	621	LTEA_HepaRG_CFLAR	961	LTEA_HepaRG_CFLAR_up		deleted
9	371	LTEA_HepaRG	622	LTEA_HepaRG_CYP1A1	962	LTEA_HepaRG_CYP1A1_dn	LTEA_HepaRG_CYP1A1
9	371	LTEA_HepaRG	622	LTEA_HepaRG_CYP1A1	963	LTEA_HepaRG_CYP1A1_up		deleted
9	371	LTEA_HepaRG	623	LTEA_HepaRG_CYP1A2	964	LTEA_HepaRG_CYP1A2_dn	LTEA_HepaRG_CYP1A2
9	371	LTEA_HepaRG	623	LTEA_HepaRG_CYP1A2	965	LTEA_HepaRG_CYP1A2_up		deleted
9	371	LTEA_HepaRG	624	LTEA_HepaRG_CYP24A1	966	LTEA_HepaRG_CYP24A1_dn	LTEA_HepaRG_CYP24A1
9	371	LTEA_HepaRG	624	LTEA_HepaRG_CYP24A1	967	LTEA_HepaRG_CYP24A1_up		deleted
9	371	LTEA_HepaRG	625	LTEA_HepaRG_CYP2B6	968	LTEA_HepaRG_CYP2B6_dn	LTEA_HepaRG_CYP2B6
9	371	LTEA_HepaRG	625	LTEA_HepaRG_CYP2B6	969	LTEA_HepaRG_CYP2B6_up		deleted
9	371	LTEA_HepaRG	626	LTEA_HepaRG_CYP2C19	970	LTEA_HepaRG_CYP2C19_dn	LTEA_HepaRG_CYP2C19
9	371	LTEA_HepaRG	626	LTEA_HepaRG_CYP2C19	971	LTEA_HepaRG_CYP2C19_up		deleted
9	371	LTEA_HepaRG	627	LTEA_HepaRG_CYP2C8	972	LTEA_HepaRG_CYP2C8_dn	LTEA_HepaRG_CYP2C8
9	371	LTEA_HepaRG	627	LTEA_HepaRG_CYP2C8	973	LTEA_HepaRG_CYP2C8_up		deleted
9	371	LTEA_HepaRG	628	LTEA_HepaRG_CYP2C9	974	LTEA_HepaRG_CYP2C9_dn	LTEA_HepaRG_CYP2C9
9	371	LTEA_HepaRG	628	LTEA_HepaRG_CYP2C9	975	LTEA_HepaRG_CYP2C9_up		deleted
9	371	LTEA_HepaRG	629	LTEA_HepaRG_CYP2E1	976	LTEA_HepaRG_CYP2E1_dn	LTEA_HepaRG_CYP2E1
9	371	LTEA_HepaRG	629	LTEA_HepaRG_CYP2E1	977	LTEA_HepaRG_CYP2E1_up		deleted
9	371	LTEA_HepaRG	630	LTEA_HepaRG_CYP3A4	978	LTEA_HepaRG_CYP3A4_dn	LTEA_HepaRG_CYP3A4
9	371	LTEA_HepaRG	630	LTEA_HepaRG_CYP3A4	979	LTEA_HepaRG_CYP3A4_up		deleted
9	371	LTEA_HepaRG	631	LTEA_HepaRG_CYP3A5	980	LTEA_HepaRG_CYP3A5_dn	LTEA_HepaRG_CYP3A5
9	371	LTEA_HepaRG	631	LTEA_HepaRG_CYP3A5	981	LTEA_HepaRG_CYP3A5_up		deleted
9	371	LTEA_HepaRG	632	LTEA_HepaRG_CYP3A7	982	LTEA_HepaRG_CYP3A7_dn	LTEA_HepaRG_CYP3A7
9	371	LTEA_HepaRG	632	LTEA_HepaRG_CYP3A7	983	LTEA_HepaRG_CYP3A7_up		deleted
9	371	LTEA_HepaRG	633	LTEA_HepaRG_CYP4A11	984	LTEA_HepaRG_CYP4A11_dn	LTEA_HepaRG_CYP4A11
9	371	LTEA_HepaRG	633	LTEA_HepaRG_CYP4A11	985	LTEA_HepaRG_CYP4A11_up		deleted
9	371	LTEA_HepaRG	634	LTEA_HepaRG_CYP4A22	986	LTEA_HepaRG_CYP4A22_dn	LTEA_HepaRG_CYP4A22
9	371	LTEA_HepaRG	634	LTEA_HepaRG_CYP4A22	987	LTEA_HepaRG_CYP4A22_up		deleted
9	371	LTEA_HepaRG	635	LTEA_HepaRG_CYP7A1	988	LTEA_HepaRG_CYP7A1_dn	LTEA_HepaRG_CYP7A1
9	371	LTEA_HepaRG	635	LTEA_HepaRG_CYP7A1	989	LTEA_HepaRG_CYP7A1_up		deleted
9	371	LTEA_HepaRG	636	LTEA_HepaRG_DDIT3	990	LTEA_HepaRG_DDIT3_dn	LTEA_HepaRG_DDIT3
9	371	LTEA_HepaRG	636	LTEA_HepaRG_DDIT3	991	LTEA_HepaRG_DDIT3_up		deleted
9	371	LTEA_HepaRG	637	LTEA_HepaRG_EGF	992	LTEA_HepaRG_EGF_dn	LTEA_HepaRG_EGF
9	371	LTEA_HepaRG	637	LTEA_HepaRG_EGF	993	LTEA_HepaRG_EGF_up		deleted
9	371	LTEA_HepaRG	638	LTEA_HepaRG_EGR1	994	LTEA_HepaRG_EGR1_dn	LTEA_HepaRG_EGR1
9	371	LTEA_HepaRG	638	LTEA_HepaRG_EGR1	995	LTEA_HepaRG_EGR1_up		deleted
9	371	LTEA_HepaRG	639	LTEA_HepaRG_EZR	996	LTEA_HepaRG_EZR_dn	LTEA_HepaRG_EZR
9	371	LTEA_HepaRG	639	LTEA_HepaRG_EZR	997	LTEA_HepaRG_EZR_up		deleted
9	371	LTEA_HepaRG	640	LTEA_HepaRG_FABP1	998	LTEA_HepaRG_FABP1_dn	LTEA_HepaRG_FABP1
9	371	LTEA_HepaRG	640	LTEA_HepaRG_FABP1	999	LTEA_HepaRG_FABP1_up		deleted
9	371	LTEA_HepaRG	641	LTEA_HepaRG_FAS	1000	LTEA_HepaRG_FAS_dn	LTEA_HepaRG_FAS
9	371	LTEA_HepaRG	641	LTEA_HepaRG_FAS	1001	LTEA_HepaRG_FAS_up		deleted
9	371	LTEA_HepaRG	642	LTEA_HepaRG_FASN	1002	LTEA_HepaRG_FASN_dn	LTEA_HepaRG_FASN
9	371	LTEA_HepaRG	642	LTEA_HepaRG_FASN	1003	LTEA_HepaRG_FASN_up		deleted
9	371	LTEA_HepaRG	643	LTEA_HepaRG_FMO3	1004	LTEA_HepaRG_FMO3_dn	LTEA_HepaRG_FMO3
9	371	LTEA_HepaRG	643	LTEA_HepaRG_FMO3	1005	LTEA_HepaRG_FMO3_up		deleted
9	371	LTEA_HepaRG	644	LTEA_HepaRG_FOXO1	1006	LTEA_HepaRG_FOXO1_dn	LTEA_HepaRG_FOXO1
9	371	LTEA_HepaRG	644	LTEA_HepaRG_FOXO1	1007	LTEA_HepaRG_FOXO1_up		deleted
9	371	LTEA_HepaRG	645	LTEA_HepaRG_FOXO3	1008	LTEA_HepaRG_FOXO3_dn	LTEA_HepaRG_FOXO3
9	371	LTEA_HepaRG	645	LTEA_HepaRG_FOXO3	1009	LTEA_HepaRG_FOXO3_up		deleted
9	371	LTEA_HepaRG	646	LTEA_HepaRG_GADD45A	1010	LTEA_HepaRG_GADD45A_dn	LTEA_HepaRG_GADD45A
9	371	LTEA_HepaRG	646	LTEA_HepaRG_GADD45A	1011	LTEA_HepaRG_GADD45A_up		deleted
9	371	LTEA_HepaRG	647	LTEA_HepaRG_GADD45B	1012	LTEA_HepaRG_GADD45B_dn	LTEA_HepaRG_GADD45B
9	371	LTEA_HepaRG	647	LTEA_HepaRG_GADD45B	1013	LTEA_HepaRG_GADD45B_up		deleted
9	371	LTEA_HepaRG	648	LTEA_HepaRG_GADD45G	1014	LTEA_HepaRG_GADD45G_dn	LTEA_HepaRG_GADD45G
9	371	LTEA_HepaRG	648	LTEA_HepaRG_GADD45G	1015	LTEA_HepaRG_GADD45G_up		deleted
9	371	LTEA_HepaRG	649	LTEA_HepaRG_GCLC	1016	LTEA_HepaRG_GCLC_dn	LTEA_HepaRG_GCLC
9	371	LTEA_HepaRG	649	LTEA_HepaRG_GCLC	1017	LTEA_HepaRG_GCLC_up		deleted
9	371	LTEA_HepaRG	650	LTEA_HepaRG_GCLM	1018	LTEA_HepaRG_GCLM_dn	LTEA_HepaRG_GCLM
9	371	LTEA_HepaRG	650	LTEA_HepaRG_GCLM	1019	LTEA_HepaRG_GCLM_up		deleted
9	371	LTEA_HepaRG	651	LTEA_HepaRG_GE_ACTB	1020	LTEA_HepaRG_GE_ACTB_dn	LTEA_HepaRG_GE_ACTB
9	371	LTEA_HepaRG	651	LTEA_HepaRG_GE_ACTB	1021	LTEA_HepaRG_GE_ACTB_up		deleted
9	371	LTEA_HepaRG	652	LTEA_HepaRG_GE_GAPDH	1022	LTEA_HepaRG_GE_GAPDH_dn	LTEA_HepaRG_GE_GAPDH
9	371	LTEA_HepaRG	652	LTEA_HepaRG_GE_GAPDH	1023	LTEA_HepaRG_GE_GAPDH_up		deleted
9	371	LTEA_HepaRG	653	LTEA_HepaRG_GE_POLR2A	1024	LTEA_HepaRG_GE_POLR2A_dn	LTEA_HepaRG_GE_POLR2A
9	371	LTEA_HepaRG	653	LTEA_HepaRG_GE_POLR2A	1025	LTEA_HepaRG_GE_POLR2A_up		deleted
9	371	LTEA_HepaRG	654	LTEA_HepaRG_GSTA2	1026	LTEA_HepaRG_GSTA2_dn	LTEA_HepaRG_GSTA2
9	371	LTEA_HepaRG	654	LTEA_HepaRG_GSTA2	1027	LTEA_HepaRG_GSTA2_up		deleted
9	371	LTEA_HepaRG	655	LTEA_HepaRG_GSTM3	1028	LTEA_HepaRG_GSTM3_dn	LTEA_HepaRG_GSTM3
9	371	LTEA_HepaRG	655	LTEA_HepaRG_GSTM3	1029	LTEA_HepaRG_GSTM3_up		deleted
9	371	LTEA_HepaRG	656	LTEA_HepaRG_HGF	1030	LTEA_HepaRG_HGF_dn	LTEA_HepaRG_HGF
9	371	LTEA_HepaRG	656	LTEA_HepaRG_HGF	1031	LTEA_HepaRG_HGF_up		deleted
9	371	LTEA_HepaRG	657	LTEA_HepaRG_HIF1A	1032	LTEA_HepaRG_HIF1A_dn	LTEA_HepaRG_HIF1A
9	371	LTEA_HepaRG	657	LTEA_HepaRG_HIF1A	1033	LTEA_HepaRG_HIF1A_up		deleted
9	371	LTEA_HepaRG	658	LTEA_HepaRG_HMGCS2	1034	LTEA_HepaRG_HMGCS2_dn	LTEA_HepaRG_HMGCS2
9	371	LTEA_HepaRG	658	LTEA_HepaRG_HMGCS2	1035	LTEA_HepaRG_HMGCS2_up		deleted
9	371	LTEA_HepaRG	659	LTEA_HepaRG_HSPA1A	1036	LTEA_HepaRG_HSPA1A_dn	LTEA_HepaRG_HSPA1A
9	371	LTEA_HepaRG	659	LTEA_HepaRG_HSPA1A	1037	LTEA_HepaRG_HSPA1A_up		deleted
9	371	LTEA_HepaRG	660	LTEA_HepaRG_ICAM1	1038	LTEA_HepaRG_ICAM1_dn	LTEA_HepaRG_ICAM1
9	371	LTEA_HepaRG	660	LTEA_HepaRG_ICAM1	1039	LTEA_HepaRG_ICAM1_up		deleted
9	371	LTEA_HepaRG	661	LTEA_HepaRG_IGF1	1040	LTEA_HepaRG_IGF1_dn	LTEA_HepaRG_IGF1
9	371	LTEA_HepaRG	661	LTEA_HepaRG_IGF1	1041	LTEA_HepaRG_IGF1_up		deleted
9	371	LTEA_HepaRG	662	LTEA_HepaRG_IGFBP1	1042	LTEA_HepaRG_IGFBP1_dn	LTEA_HepaRG_IGFBP1
9	371	LTEA_HepaRG	662	LTEA_HepaRG_IGFBP1	1043	LTEA_HepaRG_IGFBP1_up		deleted
9	371	LTEA_HepaRG	663	LTEA_HepaRG_IL6	1044	LTEA_HepaRG_IL6_dn	LTEA_HepaRG_IL6
9	371	LTEA_HepaRG	663	LTEA_HepaRG_IL6	1045	LTEA_HepaRG_IL6_up		deleted
9	371	LTEA_HepaRG	664	LTEA_HepaRG_IL6R	1046	LTEA_HepaRG_IL6R_dn	LTEA_HepaRG_IL6R
9	371	LTEA_HepaRG	664	LTEA_HepaRG_IL6R	1047	LTEA_HepaRG_IL6R_up		deleted
9	371	LTEA_HepaRG	665	LTEA_HepaRG_JUN	1048	LTEA_HepaRG_JUN_dn	LTEA_HepaRG_JUN
9	371	LTEA_HepaRG	665	LTEA_HepaRG_JUN	1049	LTEA_HepaRG_JUN_up		deleted
9	371	LTEA_HepaRG	666	LTEA_HepaRG_KCNK1	1050	LTEA_HepaRG_KCNK1_dn	LTEA_HepaRG_KCNK1
9	371	LTEA_HepaRG	666	LTEA_HepaRG_KCNK1	1051	LTEA_HepaRG_KCNK1_up		deleted
9	371	LTEA_HepaRG	667	LTEA_HepaRG_KRT19	1052	LTEA_HepaRG_KRT19_dn	LTEA_HepaRG_KRT19
9	371	LTEA_HepaRG	667	LTEA_HepaRG_KRT19	1053	LTEA_HepaRG_KRT19_up		deleted
9	371	LTEA_HepaRG	668	LTEA_HepaRG_LIPC	1054	LTEA_HepaRG_LIPC_dn	LTEA_HepaRG_LIPC
9	371	LTEA_HepaRG	668	LTEA_HepaRG_LIPC	1055	LTEA_HepaRG_LIPC_up		deleted
9	371	LTEA_HepaRG	669	LTEA_HepaRG_LPL	1056	LTEA_HepaRG_LPL_dn	LTEA_HepaRG_LPL
9	371	LTEA_HepaRG	669	LTEA_HepaRG_LPL	1057	LTEA_HepaRG_LPL_up		deleted
9	371	LTEA_HepaRG	670	LTEA_HepaRG_MIR122	1058	LTEA_HepaRG_MIR122_dn	LTEA_HepaRG_MIR122
9	371	LTEA_HepaRG	670	LTEA_HepaRG_MIR122	1059	LTEA_HepaRG_MIR122_up		deleted
9	371	LTEA_HepaRG	671	LTEA_HepaRG_MMP10	1060	LTEA_HepaRG_MMP10_dn	LTEA_HepaRG_MMP10
9	371	LTEA_HepaRG	671	LTEA_HepaRG_MMP10	1061	LTEA_HepaRG_MMP10_up		deleted
9	371	LTEA_HepaRG	672	LTEA_HepaRG_MMP3	1062	LTEA_HepaRG_MMP3_dn	LTEA_HepaRG_MMP3
9	371	LTEA_HepaRG	672	LTEA_HepaRG_MMP3	1063	LTEA_HepaRG_MMP3_up		deleted
9	371	LTEA_HepaRG	673	LTEA_HepaRG_MYC	1064	LTEA_HepaRG_MYC_dn	LTEA_HepaRG_MYC
9	371	LTEA_HepaRG	673	LTEA_HepaRG_MYC	1065	LTEA_HepaRG_MYC_up		deleted
9	371	LTEA_HepaRG	674	LTEA_HepaRG_NFE2L2	1066	LTEA_HepaRG_NFE2L2_dn	LTEA_HepaRG_NFE2L2
9	371	LTEA_HepaRG	674	LTEA_HepaRG_NFE2L2	1067	LTEA_HepaRG_NFE2L2_up		deleted
9	371	LTEA_HepaRG	675	LTEA_HepaRG_NFKB1	1068	LTEA_HepaRG_NFKB1_dn	LTEA_HepaRG_NFKB1
9	371	LTEA_HepaRG	675	LTEA_HepaRG_NFKB1	1069	LTEA_HepaRG_NFKB1_up		deleted
9	371	LTEA_HepaRG	676	LTEA_HepaRG_NQO1	1070	LTEA_HepaRG_NQO1_dn	LTEA_HepaRG_NQO1
9	371	LTEA_HepaRG	676	LTEA_HepaRG_NQO1	1071	LTEA_HepaRG_NQO1_up		deleted
9	371	LTEA_HepaRG	677	LTEA_HepaRG_PDK4	1072	LTEA_HepaRG_PDK4_dn	LTEA_HepaRG_PDK4
9	371	LTEA_HepaRG	677	LTEA_HepaRG_PDK4	1073	LTEA_HepaRG_PDK4_up		deleted
9	371	LTEA_HepaRG	678	LTEA_HepaRG_PEG10	1074	LTEA_HepaRG_PEG10_dn	LTEA_HepaRG_PEG10
9	371	LTEA_HepaRG	678	LTEA_HepaRG_PEG10	1075	LTEA_HepaRG_PEG10_up		deleted
9	371	LTEA_HepaRG	679	LTEA_HepaRG_PPP2R4	1076	LTEA_HepaRG_PPP2R4_dn	LTEA_HepaRG_PPP2R4
9	371	LTEA_HepaRG	679	LTEA_HepaRG_PPP2R4	1077	LTEA_HepaRG_PPP2R4_up		deleted
9	371	LTEA_HepaRG	680	LTEA_HepaRG_PTEN	1078	LTEA_HepaRG_PTEN_dn	LTEA_HepaRG_PTEN
9	371	LTEA_HepaRG	680	LTEA_HepaRG_PTEN	1079	LTEA_HepaRG_PTEN_up		deleted
9	371	LTEA_HepaRG	681	LTEA_HepaRG_SDHB	1080	LTEA_HepaRG_SDHB_dn	LTEA_HepaRG_SDHB
9	371	LTEA_HepaRG	681	LTEA_HepaRG_SDHB	1081	LTEA_HepaRG_SDHB_up		deleted
9	371	LTEA_HepaRG	682	LTEA_HepaRG_SLC22A1	1082	LTEA_HepaRG_SLC22A1_dn	LTEA_HepaRG_SLC22A1
9	371	LTEA_HepaRG	682	LTEA_HepaRG_SLC22A1	1083	LTEA_HepaRG_SLC22A1_up		deleted
9	371	LTEA_HepaRG	683	LTEA_HepaRG_SLCO1B1	1084	LTEA_HepaRG_SLCO1B1_dn	LTEA_HepaRG_SLCO1B1
9	371	LTEA_HepaRG	683	LTEA_HepaRG_SLCO1B1	1085	LTEA_HepaRG_SLCO1B1_up		deleted
9	371	LTEA_HepaRG	684	LTEA_HepaRG_STAT3	1086	LTEA_HepaRG_STAT3_dn	LTEA_HepaRG_STAT3
9	371	LTEA_HepaRG	684	LTEA_HepaRG_STAT3	1087	LTEA_HepaRG_STAT3_up		deleted
9	371	LTEA_HepaRG	685	LTEA_HepaRG_SULT2A1	1088	LTEA_HepaRG_SULT2A1_dn	LTEA_HepaRG_SULT2A1
9	371	LTEA_HepaRG	685	LTEA_HepaRG_SULT2A1	1089	LTEA_HepaRG_SULT2A1_up		deleted
9	371	LTEA_HepaRG	686	LTEA_HepaRG_TGFA	1090	LTEA_HepaRG_TGFA_dn	LTEA_HepaRG_TGFA
9	371	LTEA_HepaRG	686	LTEA_HepaRG_TGFA	1091	LTEA_HepaRG_TGFA_up		deleted
9	371	LTEA_HepaRG	687	LTEA_HepaRG_TGFB1	1092	LTEA_HepaRG_TGFB1_dn	LTEA_HepaRG_TGFB1
9	371	LTEA_HepaRG	687	LTEA_HepaRG_TGFB1	1093	LTEA_HepaRG_TGFB1_up		deleted
9	371	LTEA_HepaRG	688	LTEA_HepaRG_THRSP	1094	LTEA_HepaRG_THRSP_dn	LTEA_HepaRG_THRSP
9	371	LTEA_HepaRG	688	LTEA_HepaRG_THRSP	1095	LTEA_HepaRG_THRSP_up		deleted
9	371	LTEA_HepaRG	689	LTEA_HepaRG_TIMP1	1096	LTEA_HepaRG_TIMP1_dn	LTEA_HepaRG_TIMP1
9	371	LTEA_HepaRG	689	LTEA_HepaRG_TIMP1	1097	LTEA_HepaRG_TIMP1_up		deleted
9	371	LTEA_HepaRG	690	LTEA_HepaRG_TNFRSF1A	1098	LTEA_HepaRG_TNFRSF1A_dn	LTEA_HepaRG_TNFRSF1A
9	371	LTEA_HepaRG	690	LTEA_HepaRG_TNFRSF1A	1099	LTEA_HepaRG_TNFRSF1A_up		deleted
9	371	LTEA_HepaRG	691	LTEA_HepaRG_TP53	1100	LTEA_HepaRG_TP53_dn	LTEA_HepaRG_TP53
9	371	LTEA_HepaRG	691	LTEA_HepaRG_TP53	1101	LTEA_HepaRG_TP53_up		deleted
9	371	LTEA_HepaRG	692	LTEA_HepaRG_UGT1A1	1102	LTEA_HepaRG_UGT1A1_dn	LTEA_HepaRG_UGT1A1
9	371	LTEA_HepaRG	692	LTEA_HepaRG_UGT1A1	1103	LTEA_HepaRG_UGT1A1_up		deleted
9	371	LTEA_HepaRG	693	LTEA_HepaRG_UGT1A6	1104	LTEA_HepaRG_UGT1A6_dn	LTEA_HepaRG_UGT1A6
9	371	LTEA_HepaRG	693	LTEA_HepaRG_UGT1A6	1105	LTEA_HepaRG_UGT1A6_up		deleted
9	371	LTEA_HepaRG	694	LTEA_HepaRG_XBP1	1106	LTEA_HepaRG_XBP1_dn	LTEA_HepaRG_XBP1
9	371	LTEA_HepaRG	694	LTEA_HepaRG_XBP1	1107	LTEA_HepaRG_XBP1_up		deleted
9	371	LTEA_HepaRG	722	LTEA_HepaRG_LDH_cytotoxicity	1136	LTEA_HepaRG_LDH_cytotoxicity	LTEA_HepaRG_LDH_cytotoxicity
9	371	LTEA_HepaRG	957	LTEA_HepaRG_SLC22A6	1390	LTEA_HepaRG_SLC22A6_dn	LTEA_HepaRG_SLC22A6
9	371	LTEA_HepaRG	957	LTEA_HepaRG_SLC22A6	1391	LTEA_HepaRG_SLC22A6_up		deleted
9	371	LTEA_HepaRG	958	LTEA_HepaRG_KLK3	1392	LTEA_HepaRG_KLK3_dn	LTEA_HepaRG_KLK3
9	371	LTEA_HepaRG	958	LTEA_HepaRG_KLK3	1393	LTEA_HepaRG_KLK3_up		deleted
9	371	LTEA_HepaRG	959	LTEA_HepaRG_SLC10A1	1394	LTEA_HepaRG_SLC10A1_dn	LTEA_HepaRG_SLC10A1
9	371	LTEA_HepaRG	959	LTEA_HepaRG_SLC10A1	1395	LTEA_HepaRG_SLC10A1_up		deleted
9	371	LTEA_HepaRG	960	LTEA_HepaRG_MMP1	1396	LTEA_HepaRG_MMP1_dn	LTEA_HepaRG_MMP1
9	371	LTEA_HepaRG	960	LTEA_HepaRG_MMP1	1397	LTEA_HepaRG_MMP1_up		deleted
9	371	LTEA_HepaRG	961	LTEA_HepaRG_CYP24A1_1	1398	LTEA_HepaRG_CYP24A1_1_dn	LTEA_HepaRG_CYP24A1_1
9	371	LTEA_HepaRG	961	LTEA_HepaRG_CYP24A1_1	1399	LTEA_HepaRG_CYP24A1_1_up		deleted
10	414	VALA_A1	966	Vala_A1_LipidPxlInt	1512	Vala_A1_LipidPxlInt_up	Vala_A1_LipidPxlInt	deleted
10	414	VALA_A1	966	Vala_A1_LipidPxlInt	1513	Vala_A1_LipidPxlInt_dn		deleted
10	414	VALA_A1	967	Vala_A1_CellCount	1514	Vala_A1_CellCount_dn	Vala_A1_CellCount	deleted
10	414	VALA_A1	968	Vala_A1_PctDifferenCells	1515	Vala_A1_PctDifferenCells_up	Vala_A1_PctDifferenCells	deleted
[truncated: 826 more rows]

## Sheet: Supplemental_Table2
Model	Abbreviation	Equations	OutputParameters	Details
Constant	cnst	f(x) = 0		Parameters always equals ‘er’.
Linear	poly1	f(x) = ax	a (y-scale)
Quadratic	poly2	f(x)=a*( (x/b) + (x/b)^2 )	a (y-scale), b (x-scale)
Power	pow	f(x) = a*(x^p)	a (y-scale), p (power)
Hill	hill	f(x) = tp/( 1 + (ga/x)^p )	tp (top), ga (gain AC50), p (gain-power)	Concentrations are converted internally to log10 units and optimized with f(x) = tp/(1 + 10^(p*(gax))), then ga and ga_sd are converted back to regular units before returning.
Gain-Loss	gnls	f(x) = tp/( (1+(ga/x)^p) (1+(x/la)^q) )	tp (top), ga (gain AC50), p (gain power), la (loss AC50), q (loss power)	Concentrations are converted internally to log10 units and optimized with f(x) = tp/[(1 + 10^(p(gax)))(1 + 10^(q(x-la)))], then ga, la, ga_sd, and la_sd are converted back to regular units before returning.
Exponential 2	exp2	f(x) = a*(exp(x/b) - 1)	a (y-scale), b (x-scale)
Exponential 3	exp3	f(x) = a*(exp((x/b)^p) - 1)	a (y-scale), b (x-scale), p (power)
Exponential 4	exp4	f(x) = tp*( 1-2^(- (x/ga) )	tp (top), ga (AC50)
Exponential 5	exp5	f(x) = tp*( 1-2^(- (x/ga)^p )	tp (top), ga (AC50), p (power)
